# Supplementary material for: Serum Lipid Reference Intervals of High-Density, Low-Density and Non-High-Density Lipoprotein Cholesterols and Their Association with Atherosclerosis and Other Factors in Psittaciformes
Source: Animals (Basel). 2025 Aug 25;15(17):2493. doi: 10.3390/ani15172493 (PMC12427453; doi:10.3390/ani15172493)
Supplement: Supplementary file 1 [file animals-15-02493-s001.zip]

Archive with 22 entries (21 files):
- animals-3796595-supplementary/
- animals-3796595-supplementary/Figure S1.png
- animals-3796595-supplementary/Figure S10.png
- animals-3796595-supplementary/Figure S11.png
- animals-3796595-supplementary/Figure S2.png
- animals-3796595-supplementary/Figure S3.png
- animals-3796595-supplementary/Figure S4.png
- animals-3796595-supplementary/Figure S5.png
- animals-3796595-supplementary/Figure S6.png
- animals-3796595-supplementary/Figure S7.png
- animals-3796595-supplementary/Figure S8.png
- animals-3796595-supplementary/Figure S9.png
- animals-3796595-supplementary/File S1.xlsx
- animals-3796595-supplementary/File S2.xlsx
- animals-3796595-supplementary/File S3.zip
- animals-3796595-supplementary/S4_file.xlsx
- animals-3796595-supplementary/Table S1.pdf
- animals-3796595-supplementary/Table S2.pdf
- animals-3796595-supplementary/Table S3.pdf
- animals-3796595-supplementary/Table S4.pdf
- animals-3796595-supplementary/Table S5.pdf
- animals-3796595-supplementary/Video S1.mp4
