# Supplementary material for: Serum Lipid Reference Intervals of High-Density, Low-Density and Non-High-Density Lipoprotein Cholesterols and Their Association with Atherosclerosis and Other Factors in Psittaciformes
Source: Animals (Basel). 2025 Aug 25;15(17):2493. doi: 10.3390/ani15172493 (PMC12427453; doi:10.3390/ani15172493)
Supplement: Supplementary file 1 [file animals-15-02493-s001.zip › animals-3796595-supplementary/File S1.xlsx]

## Sheet: Tabelle1
Definition and categorization of investigated independent variables
Diet	Category 1	Category 2	Category 3
	Pure seed diet	Mix of seeds, extrudates/pellets, food from table	Pure extrudated or pelleted diet
Body condition score	1	2	3	4	5
	Cachectic	Reduced bodyweight	Normal bodyweight	Increased bodyweight	Obese
Reproductive status	Category 1	Category 2	Category 3	Category 4
	Juvenile or reproductively inactive birds due to age or disease	Adults outside of breeding season, without signs of reproductive behaviour	Adults during breeding season, with signs of reproductive behaviour	Female birds, that laid eggs within one week before or after sample collection
Breeding status	Category 1	Category 2	Category 3
	Juvenile, sexually immature birds without reproductive history	Adult, sexually mature birds, that have gone through breeding seasons	Female birds, that have laid eggs in the past
Atherosclerosis	Category 1	Category 2	Category 3	Category 4
	No data available	No atherosclerosis	mild atherosclerosis	moderate - heavy atherosclerosis
