# Supplementary material for: Serum Lipid Reference Intervals of High-Density, Low-Density and Non-High-Density Lipoprotein Cholesterols and Their Association with Atherosclerosis and Other Factors in Psittaciformes
Source: Animals (Basel). 2025 Aug 25;15(17):2493. doi: 10.3390/ani15172493 (PMC12427453; doi:10.3390/ani15172493)
Supplement: Supplementary file 1 [file animals-15-02493-s001.zip › animals-3796595-supplementary/File S2.xlsx]

## Sheet: Tabelle1
Grading system used for endoscopic diagnosis and evaluation of atherosclerosis in psittacines
Atherosclerosis is endoscopically detectable on various vessels depending on chosen approach. Standard left lateral approach allows easy presentation of commonly affected vessels like aorta descendens among others. The interclavicular approach can be used to visualize and evaluate rigidity of vessels at base of the heart, but takes longer, is more invasive and overall more difficult to achieve. I…
Atherosclerosis stage	No atherosclerosis detectable	Mild	Moderate	Severe
Number of detected lesions	0	1-2	2-4	>4 / entire vessel
Size and description (easier appliable to thinner vessels and later branches)	no lesions	small, roundish, rarely elongated, good demarcation, no confluation	lesions appear larger in size, can confluent with transitions still distinguishable	entire areas of the vessels are affected, lesions confluent without detectalbe interlesion-transitions
Color and color intensitiy (easier appliable to thinner vessels and later branches)	N/A	whitish, hard to distunguish from vessel tissue (light source reflection from different angles helps)	white, obvious demarkation from healthy vessel	ivory, saturated colors
Elasticity / Rigidity of a. pulmonalis	high elasticity and vibration, movement in unison with heart beat	good elasticity, detectable movement concurrent to heartbeat, proximal part of the vessel with signs of beginning rigidity	heartbeat still detetcable on vessel, now with marked loss of elasticity and increased rigidity, appears thickend proximally	heart beat is barely visable at the proximal part of the vessel, remaining vessel is almost completly rigid
