# Supplementary material for: Serum Lipid Reference Intervals of High-Density, Low-Density and Non-High-Density Lipoprotein Cholesterols and Their Association with Atherosclerosis and Other Factors in Psittaciformes
Source: Animals (Basel). 2025 Aug 25;15(17):2493. doi: 10.3390/ani15172493 (PMC12427453; doi:10.3390/ani15172493)
Supplement: Supplementary file 1 [file animals-15-02493-s001.zip › animals-3796595-supplementary/S4_file.xlsx]

## Sheet: HDL, LDL
Kundennummer	Patientennummer	Datum der Probenentnahme	Datum der Bestimmung	Genus	Spezies	Subspezies	Alter	Geschlecht	HDL (mmol/l)	LDL (mmol/l)	Non-HDL-Cholesterin	Cholesterin (mmol/l)	Triglyzeride (mmol/l)	LDL-HDL-Quotient
16240	34785	2020-02-27	2020-03-03	Amazona	oratrix	oratrix	1	weiblich	3.55	2.5382	2.54	6.09	1.63	0.714986
10244	501809	2022-03-12	2022-03-16	Anodorhynchus	hyacinthinus		12	weiblich	2.28	0.57	0.39	2.67	1.11	0.25
10244	501628	2020-12-08	2020-02-14	Anodorhynchus	hyacinthinus		15	weiblich	2.18	0.8288	0.67	2.85	1.04	0.380183
10244	501629	2018-12-11	2018-12-18	Anodorhynchus	hyacinthinus		13	männlich	1.92	1.0619	0.83	2.75	1	0.553073
10244	501628	2018-12-11	2018-12-18	Anodorhynchus	hyacinthinus		13	weiblich	1.79	1.1655	1.08	2.87	0.83	0.651117
10244	501629	2019-12-27	2019-12-28	Anodorhynchus	hyacinthinus		14	männlich	1.58	0.9324	0.49	2.07	0.97	0.590127
10244	501628	2019-12-27	2019-12-28	Anodorhynchus	hyacinthinus		14	weiblich	1.76	NA	0.57	2.33	0.91	NA
10244	501809	2017-12-17	2017-12-19	Anodorhynchus	hyacinthinus		7	weiblich	1.48	1.04	0.88	2.36	1.05	0.702703
10244	501629	2017-12-17	2017-12-19	Anodorhynchus	hyacinthinus		12	männlich	1.53	NA	0.54	2.07	1.2	NA
10244	501628	2017-12-17	2017-12-19	Anodorhynchus	hyacinthinus		12	weiblich	1.61	0.98	0.2	1.81	1.17	0.608696
10244	501808	2017-12-17	2017-12-19	Anodorhynchus	hyacinthinus		7	männlich	2.15	NA	1.35	3.5	0.76	NA
14754	34351	2020-02-18	2020-02-19	Pionites	leucogaster	xanthomerius	7	weiblich	2.56	2.0202	2.02	4.58	0.66	0.789141
100818	502455	2020-06-18	2020-06-23	Amazona	oratrix	magna	40	männlich	3.91	4.2994	4.38	8.29	3.56	1.09959
100953	502763	2022-04-08	2022-04-12	Ara	chloroptera		2	weiblich	3.68	0.93	0.67	4.35	0.46	0.252717
100800	502400	2019-12-18	2019-12-23	Psittacus	erithacus	erithacus	3	männlich	3.55	3.0562	2.72	6.27	1.19	0.860901
9914	502383	2019-10-28	2019-10-29	Amazona	aestiva	xanthopteryx	8	männlich	4.22	3.0821	2.59	6.81	1.7	0.730355
12640	31297	2017-03-18	2017-03-21	Psittacus	erithacus	erithacus	7	männlich, k	4.5843	6.6045	5.2557	9.84	1.31	1.44068
12640	31297	2018-05-19	2018-05-23	Psittacus	erithacus	erithacus	8	männlich, k	3.83	5.1541	4.3	8.13	1.28	1.34572
5845	15909	2022-04-28	2022-04-30	Amazona	aestiva	aestiva	48	weiblich	5.18	2.82	2.75	7.93	1.25	0.544402
100751	502235	2018-10-12	2018-10-18	Poicephalus	senegalus		25	männlich	4.38	3.7296	2.64	7.02	1.21	0.851507
11594	30049	2019-10-30	2019-10-31	Amazona	aestiva	aestiva	32	weiblich	2.8	2.3569	2.25	5.05	1.45	0.84175
11594	30049	2022-07-01	2022-07-02	Amazona	aestiva	aestiva	35	weiblich	3.81	1.92	1.89	5.7	1.05	0.503937
100954	502761	2022-04-08	2022-04-12	Amazona	oratrix	oratrix	16	weiblich	6.92	4.14	4.99	11.91	2.06	0.598266
100723	502144	2018-04-11	2018-04-17	Psittacus	erithacus	erithacus	20	weiblich	2.23	3.5483	4.06	6.29	1.77	1.59117
100723	502144	2019-10-16	2019-10-24	Psittacus	erithacus	erithacus	21	weiblich	3	2.9785	3.14	6.14	1.77	0.992833
100723	502717	2021-12-08	2021-12-14	Amazona	barbadensis		2	männlich	4.66	3.13	2.85	7.51	1.11	0.671674
100723	502718	2021-12-08	2021-12-14	Amazona	barbadensis		4	weiblich	3.29	3.03	2.62	5.91	0.72	0.920973
15437	502162	2018-06-10	2018-06-19	Psittacus	erithacus	erithacus	3	männlich	3.5	4.6879	4.22	7.72	1.63	1.3394
100511	501879	2019-06-06	2019-06-12	Psittacus	erithacus	erithacus	21	weiblich	4.53	5.0505	4.54	9.07	1.85	1.1149
100511	501434	2019-06-06	2019-06-12	Psittacus	erithacus	erithacus	25	männlich	3.86	3.5483	3.21	7.07	1.22	0.919249
100511	501879	2022-10-26	2022-10-26	Psittacus	erithacus	erithacus	24	weiblich	5.31	2.41	2.64	7.95	1.21	0.453861
100511	501879	2021-09-19	2021-09-22	Psittacus	erithacus	erithacus	23	weiblich	4.89	2.18	2.05	6.94	1.4	0.445808
100511	501879	2020-10-16	2020-10-20	Psittacus	erithacus	erithacus	22	weiblich	4.71	1.7871	2.59	7.3	1.17	0.379427
100511	501434	2017-07-13	2017-07-18	Psittacus	erithacus	erithacus	23	männlich	4.0145	3.3929	2.9555	6.97	1.24	0.845161
100517	501864	2018-09-17	2018-09-18	Amazona	aestiva	aestiva	2	männlich, k	3.65	3.2375	2.64	6.29	1.46	0.886986
16322	34853	2020-04-29	2020-04-30	Psittacus	erithacus	erithacus	25	männlich	3.89	3.3411	3.26	7.15	1.29	0.858895
16322	34854	2020-04-29	2020-04-30	Psittacus	erithacus	erithacus	16	weiblich	3.5	2.9267	2.85	6.35	1.36	0.8362
100947	502742	2022-03-07	2022-03-10	Amazona	aestiva	xanthopteryx	36	männlich	5.34	4.22	4.32	9.66	1.78	0.790262
16755	35581	2022-07-28	2022-07-29	Amazona	autumnalis		1	männlich, k	3.37	1.63	1.65	5.02	0.65	0.48368
16755	35581	2023-09-05	2023-09-06	Amazona	autumnalis		2	männlich, k	3.78	1.35	1.32	5.1	0.63	0.357143
16755	35260	2021-01-27	2021-01-28	Amazona	autumnalis		1	weiblich, k	6.16	2.2792	1.71	7.87	0.72	0.37
16755	35260	2022-07-28	2022-07-29	Amazona	autumnalis		2	weiblich, k	3.52	2.33	2.28	5.8	0.75	0.661932
16755	35260	2023-09-05	2023-09-06	Amazona	autumnalis		3	weiblich, k	4.48	2.1	1.94	6.42	0.67	0.46875
16755	502835	2023-09-05	2023-09-06	Amazona	autumnalis		1	weiblich, k	3.7	1.19	1.35	5.05	0.91	0.321622
16755	502834	2023-09-05	2023-09-06	Amazona	autumnalis		1	weiblich, k	3.99	0.88	1.29	5.28	0.75	0.220551
100860	502563	2020-12-11	2020-12-15	Amazona	aestiva	xanthopterys	30	weiblich	7.61	4.7656	3.99	11.6	1.39	0.626229
100819	502456	2020-06-18	2020-06-23	Psittacus	erithacus	erithacus	26	weiblich	4.01	2.9526	2.47	6.48	1.52	0.736309
16088	34578	2019-10-08	2019-10-09	Ara	ararauna		8	weiblich	2.98	2.1756	1.99	4.97	0.98	0.730067
100770	502282	2019-03-13	2019-03-19	Ara	chloroptera		32	männlich	2.69	2.9008	1.76	4.45	0.76	1.07836
14888	33641	2017-06-23	2017-06-24	Amazona	ochrocephala	panamensis	40	weiblich	3.5224	4.2217	4.0676	7.59	1.05	1.19853
16702	35212	2021-02-08	2021-02-09	Psittacus	erithacus	erithacus	1	weiblich	5.12	2.4087	3.89	9.01	0.88	0.470449
100873	502589	2021-02-20	2021-02-23	Eclectus	polychloros	solomonensis	9	männlich	8.16	3.0821	7.04	15.2	3.58	0.377708
15101	33838	2017-11-06	2017-11-15	Psittacus	erithacus	erithacus	4	männlich	3.83	3.57	2.59	6.42	1.11	0.932115
15101	33839	2017-11-14	2017-11-15	Psittacus	erithacus	erithacus	1	weiblich	7.3	5.72	2.02	9.32	1.38	0.783562
16769	35610	2022-03-04	2022-03-05	Amazona	autumnalis		3	männlich, k	3.26	2.33	2.39	5.65	1.12	0.714724
100815	502450	2020-05-16	2020-05-19	Amazona	ochrocephala	ochrocephala	12	weiblich	3.91	4.9987	4.97	8.88	1.71	1.27844
2557	30880	2022-10-31	2022-11-03	Ara	chloroptera		32	männlich	4.22	0.83	0.88	5.1	1.52	0.196682
2557	32323	2022-09-01	2022-09-02	Amazona	aestiva	xanthopteryx	28	männlich	3.39	3.37	7.82	11.21	2.99	0.9941
2557	34583	2019-10-14	2019-10-15	Amazona	autumnalis		20	weiblich	3.16	2.9785	3.03	6.19	2.78	0.942563
2557	32323	2019-11-25	2019-11-26	Amazona	aestiva	xanthopteryx	25	männlich	4.14	3.9627	3.45	7.59	1.2	0.957174
100678	502009	2018-10-03	2018-10-05	Psittacus	erithacus	erithacus	12	weiblich	6.24	5.3354	3.39	9.63	1.25	0.855032
100678	502009	2019-04-12	2019-04-17	Psittacus	erithacus	erithacus	13	weiblich	4.35	4.3771	3.89	8.24	1.48	1.00623
100678	502009	2017-06-01	2017-06-07	Psittacus	erithacus	erithacus	11	weiblich	3.52	3.34	3.03	6.55	1.76	0.948864
100678	502010	2017-06-01	2017-06-07	Psittacus	erithacus	erithacus	11	männlich	5.64	6.47	4.82	10.46	1.86	1.14716
100910	502661	2021-07-09	2021-07-13	Amazona	aestiva	xanthopteryx	18	weiblich	4.64	3.3411	2.48	7.12	1.65	0.720065
100910	502697	2021-10-16	2021-10-19	Amazona	aestiva	xanthopteryx	10	männlich	4.25	2.05	1.84	6.09	1.35	0.482353
100910	502697	2022-11-11	2022-11-16	Amazona	aestiva	xanthopteryx	11	männlich	5.1	1.32	1.14	6.24	1.72	0.258824
100998	502890	2022-11-11	2022-11-16	Psittacus	erithacus	erithacus	7	männlich	3.63	2.12	2.35	5.98	0.88	0.584022
8917	502059	2018-10-11	2018-10-13	Poicephalus	senegalus		13	weiblich	3.57	2.6418	2.21	5.78	1.95	0.74
8917	502059	2017-08-18	2017-08-22	Poicephalus	senegalus		12	weiblich	4.1699	3.0562	2.1001	6.27	1.05	0.732919
3841	10402	2018-11-05	2018-11-06	Ara	ararauna		33	männlich	3.47	4.5066	4.43	7.9	1.86	1.29873
3841	34581	2019-10-10	2019-10-11	Amazona	aestiva	xanthopteryx	35	männlich	3.44	2.4864	2.65	6.09	0.76	0.722791
3841	10402	2019-12-05	2019-12-06	Ara	ararauna		34	männlich	4.33	6.3196	5.51	9.84	1.9	1.45949
100443	501203	2022-11-11	2022-11-16	Pionites	leucogaster	xanthomerius	14	weiblich	3.7	1.99	2.05	5.75	NA	0.537838
100443	501203	2017-03-16	2017-03-21	Pionites	leucogaster	xanthomerius	9	weiblich	1.4763	1.8648	3.4437	4.92	15.7	1.26316
10640	500452	2021-07-10	2021-07-13	Psittacus	erithacus	erithacus	20	männlich, k	5.23	2.8749	2.75	7.98	1.07	0.549694
10640	500452	2019-04-11	2019-04-17	Psittacus	erithacus	erithacus	18	männlich, k	3.96	3.4188	2.83	6.79	0.97	0.863333
10640	500452	2017-03-18	2017-06-21	Psittacus	erithacus	erithacus	16	männlich, k	4.144	3.4188	3.026	7.17	1.23	0.825
8165	25568	2019-08-23	2019-08-24	Psittacus	erithacus	erithacus	22	weiblich	3.55	2.7454	2.04	5.59	0.65	0.773352
8165	24208	2019-08-23	2019-08-24	Psittacus	erithacus	erithacus	24	männlich	2.72	3.6519	3.6	6.32	0.97	1.34261
8165	24208	2018-08-30	2018-08-31	Psittacus	erithacus	erithacus	23	männlich	2.98	3.2893	3.03	6.01	0.99	1.10379
8165	24208	2020-11-05	2020-11-06	Psittacus	erithacus	erithacus	25	männlich	2.31	3.3152	4.14	6.45	1.06	1.43515
8165	24208	2021-07-27	2021-07-28	Psittacus	erithacus	erithacus	26	männlich	1.42	4.43	6.27	7.69	1.16	3.11972
8165	25568	2020-11-05	2020-11-06	Psittacus	erithacus	erithacus	23	weiblich	4.27	1.4245	1.71	5.98	0.86	0.333607
8165	25568	2022-07-26	2022-07-29	Psittacus	erithacus	erithacus	25	weiblich	3.68	1.79	1.94	5.62	0.91	0.486413
8165	25568	2021-07-27	2021-07-28	Psittacus	erithacus	erithacus	24	weiblich	6.27	2.07	2.25	8.52	0.88	0.330144
100878	502605	2021-03-19	2021-03-23	Psittacus	erithacus	erithacus	35	männlich	2.9	1.8648	6.69	9.59	1.8648	0.643034
100583	501793	2021-12-28	2021-12-29	Ara	ararauna		10	weiblich, k	5.85	1.42	1.79	7.64	0.57	0.242735
100583	501793	2019-10-29	2019-10-31	Ara	ararauna		8	weiblich, k	3.6	2.2274	1.32	4.92	0.54	0.618722
100583	501793	2018-09-06	2018-09-07	Ara	ararauna		7	weiblich, k	4.01	2.9267	2.54	6.55	0.48	0.72985
100583	501793	2022-12-28	2022-12-30	Ara	ararauna		11	weiblich, k	4.01	1.45	1.51	5.52	0.42	0.361596
100583	501793	2017-04-29	2017-05-04	Ara	ararauna		6	weiblich, k	3.4706	2.6159	2.3794	5.85	0.52	0.753731
12997	31947	2020-01-22	2020-01-28	Psittacus	erithacus	erithacus	30	weiblich	3.47	3.367	1.19	4.66	1.05	0.970317
12997	31947	2021-10-08	2021-10-13	Psittacus	erithacus	erithacus	31	weiblich	4.53	2.59	2.44	6.97	1.58	0.571744
12997	31947	2022-10-14	2022-10-21	Psittacus	erithacus	erithacus	32	weiblich	3.83	2.87	2.75	6.58	1.25	0.749347
100715	502130	2018-03-16	2018-03-21	Ara	chloroptera		4	weiblich	2.54	2.0461	1.6	4.14	0.82	0.805551
392	28741	2022-02-15	2022-02-16	Amazona	auropalliata	auropalliata	13	männlich, k	4.66	1.11	4.25	8.91	10.61	0.238197
16751	35258	2021-01-25	2021-01-26	Psittacus	erithacus	timneh	27	weiblich	5.36	3.8591	3.5	8.86	0.8	0.719981
100370	100370	2018-08-17	2018-08-21	Amazona	ochrocephala	ochrocephala	6	weiblich	3.65	2.6159	2.28	5.93	0.92	0.716685
15042	33733	2017-10-12	2017-10-19	Amazona	finschii	finschii	3	weiblich	3.68	3.16	2.67	6.35	1.24	0.858696
15042	33734	2017-10-12	2017-10-19	Amazona	finschii	finschii	3	männlich	3.19	3.7	3.26	6.45	1.39	1.15987
10751	502319	2019-05-11	2019-05-14	Eclectus	polychloros	polychloros	3	männlich	4.35	3.3152	2.82	7.17	0.92	0.762115
10751	502156	2020-01-25	2020-01-28	Eclectus	polychloros	polychloros	14	weiblich	4.25	4.2217	3.16	7.41	0.91	0.993341
10751	502319	2020-08-15	2020-08-18	Eclectus	polychloros	polychloros	4	männlich	4.35	0.6734	0.78	5.13	0.78	0.154805
10751	502319	2022-09-17	2022-09-20	Eclectus	polychloros	polychloros	6	männlich	4.22	0.83	1.14	5.36	0.78	0.196682
10751	502156	2021-11-14	2021-11-17	Eclectus	polychloros	polychloros	15	weiblich	4.61	1.14	1.24	5.85	0.79	0.247289
10751	502156	2018-05-18	2018-05-23	Eclectus	polychloros	polychloros	12	weiblich	3.89	3.4447	2.71	6.6	0.92	0.885527
101010	502940	2023-01-14	2023-01-17	Ara	ararauna		10	weiblich	2.31	1.63	1.68	3.99	0.89	0.705628
100647	501953	2017-02-09	2017-02-14	Psittacus	erithacus	erithacus	52	weiblich	3.4965	3.7037	2.4635	5.96	1.23	1.05926
100199	500574	2021-01-21	2021-01-25	Psittacus	erithacus	erithacus	16	männlich	6.06	2.1756	1.87	7.93	1.13	0.35901
11291	501156	2018-01-14	2018-01-16	Psittacus	erithacus	erithacus	8	weiblich	3.26	3.2116	2.65	5.91	1.31	0.985153
11291	30968	2019-01-15	2019-01-23	Psittacus	erithacus	erithacus	9	männlich	3.55	2.849	2.15	5.7	1.24	0.802535
11291	31651	2019-01-19	2019-01-23	Eclectus	polychloros	polychloros	6	männlich	4.35	4.1958	2.82	7.17	1.21	0.964552
11291	501156	2019-01-15	2019-01-23	Psittacus	erithacus	erithacus	9	weiblich	3.13	2.9785	3.19	6.32	2.9	0.951597
11291	30968	2018-01-14	2018-01-16	Psittacus	erithacus	erithacus	8	männlich	3.63	3.0562	2.28	5.91	1.44	0.841928
11291	31651	2018-01-14	2018-01-16	Psittacus	erithacus	erithacus	5	männlich	5.65	4.1699	1.96	7.61	0.83	0.738035
100923	502684	2021-09-21	2021-09-22	Psittacus	erithacus	erithacus	20	weiblich	3.99	4.95	4.19	8.18	1.65	1.2406
100923	502683	2021-09-21	2021-09-22	Psittacus	erithacus	erithacus	20	männlich	4.58	2.12	1.9	6.48	1.48	0.462882
15058	33747	2017-10-15	2017-10-19	Psittacus	erithacus	erithacus	23	weiblich	3.42	3.11	2.56	5.98	1.62	0.909357
10156	27533	2022-02-02	2022-02-02	Psittacus	erithacus	erithacus	15	männlich	5.07	1.5	2.54	7.61	0.6	0.295858
100862	100862	2021-03-30	2021-03-31	Ara	macao		6	männlich	3.34	1.1137	0.99	4.33	0.78	0.333443
100253	502007	2021-03-22	2021-03-23	Psittacus	erithacus	erithacus	10	männlich	3.19	2.9526	2.66	5.85	1.11	0.92558
100253	500689	2021-03-19	2021-03-23	Psittacus	erithacus	erithacus	17	weiblich	3.83	1.6576	1.51	5.34	1.47	0.432794
100253	502007	2017-05-05	2017-05-09	Psittacus	erithacus	erithacus	6	männlich	3.4965	3.6778	3.0835	6.58	1.13	1.05185
100253	500689	2017-05-05	2017-05-09	Psittacus	erithacus	erithacus	13	weiblich	3.367	2.5641	2.253	5.62	1.32	0.761538
9914	502494	2020-08-10	2020-08-17	Amazona	autumnalis		6	weiblich	2.93	2.8231	2.79	5.72	1.84	0.963515
9914	502535	2020-09-21	2020-09-28	Amazona	autumnalis		1	männlich	2.41	1.1914	1.03	3.44	1.08	0.494357
11470	29820	2020-12-11	2020-12-15	Amazona	autumnalis		35	weiblich	3.63	3.0821	2.59	6.22	1.65	0.849063
9379	501413	2020-11-29	2020-12-01	Ara	chloroptera		11	männlich	3.19	0.4921	0.41	3.6	0.72	0.154263
9379	29360	2020-11-29	2020-12-01	Ara	chloroptera		18	weiblich	3.06	0.9842	0.93	3.99	0.62	0.321634
9379	501413	2022-10-29	2022-11-03	Ara	chloroptera		13	männlich	2.95	0.93	0.94	3.89	1.01	0.315254
16453	34908	2020-07-07	2020-07-08	Psittacus	erithacus	erithacus	12	männlich	6.06	4.5584	1.45	7.51	0.98	0.752211
10701	501923	2016-11-15	2016-11-23	Pionites	leucogaster	xanthopteryx	19	männlich	2.7454	2.3828	1.3946	4.14	1.31	0.867925
10701	501923	2017-08-20	2017-08-22	Pionites	leucogaster	xanthopteryx	20	männlich	2.6418	2.2533	1.5582	4.2	0.91	0.852941
10701	501922	2016-11-15	2016-11-23	Pionites	leucogaster	xanthopteryx	23	weiblich	1.7871	1.6058	0.8029	2.59	1.49	0.898551
10701	501930	2016-11-15	2016-11-23	Amazona	farinosa	farinosa	36	weiblich	2.4605	1.9684	1.9695	4.43	1.56	0.8
10701	501930	2017-08-20	2017-08-22	Amazona	farinosa	farinosa	37	weiblich	1.7871	1.8389	2.0429	3.83	3.27	1.02899
10701	501929	2016-11-15	2016-11-23	Amazona	aestiva	aestiva	38	weiblich	3.0821	2.6677	2.4579	5.54	2.6677	0.865546
10701	501929	2017-08-20	2017-08-22	Amazona	aestiva	aestiva	39	weiblich	2.7972	1.8907	13.6228	16.42	28.16	0.675926
10701	501927	2016-11-15	2016-11-23	Amazona	aestiva	xanthopteryx	41	männlich	4.2476	4.3253	4.9224	9.17	1.53	1.01829
10701	501924	2016-11-15	2016-11-23	Psittacus	erithacus	erithacus	8	männlich	3.0562	2.5641	2.5438	5.6	1.49	0.838983
10701	501924	2017-08-20	2017-08-22	Psittacus	erithacus	erithacus	9	männlich	3.11	2.69	2.49	5.6	1.74	0.864952
10701	501928	2016-11-15	2016-11-23	Amazona	aestiva	aestiva	32	männlich	3.108	2.7972	2.072	5.18	2.02	0.9
10701	501928	2017-08-20	2017-08-22	Amazona	aestiva	aestiva	33	männlich	2.62	2.51	2.48	5.1	3.35	0.958015
10701	501926	2016-11-15	2016-11-23	Psittacus	erithacus	erithacus	17	weiblich	3.9368	3.1598	2.5932	6.53	1.44	0.802632
15709	34288	2019-01-21	2019-01-23	Psittacus	erithacus	erithacus	4	männlich	3.91	3.7555	3.45	7.36	0.91	0.960486
15709	34287	2019-07-03	2019-07-09	Psittacus	erithacus	erithacus	2	männlich	3.13	3.0821	2.78	5.91	1.09	0.984696
15709	34287	2019-01-21	2019-01-23	Psittacus	erithacus	erithacus	2	männlich	3.6	2.9526	2.15	5.75	1.17	0.820167
15041	33732	2017-10-12	2017-10-19	Pionites	melanocephalus	melanocephalus	6	männlich	3.44	2.59	2.39	5.83	1.79	0.752907
15041	33731	2017-10-12	2017-10-19	Pionites	leucogaster	xanthomerius	6	weiblich	3.81	3.26	3.11	6.92	0.46	0.855643
8122	25030	2020-05-04	2020-05-05	Psittacus	erithacus	erithacus	15	weiblich	3.83	3.3411	2.75	6.58	1.19	0.87235
8122	25030	2021-05-09	2021-05-11	Psittacus	erithacus	erithacus	16	weiblich	4.17	1.9166	1.63	5.8	0.95	0.459616
8122	25029	2020-05-04	2020-05-05	Psittacus	erithacus	erithacus	15	männlich, k	4.01	3.885	3.01	7.02	0.96	0.968828
8122	25029	2021-05-09	2021-05-11	Psittacus	erithacus	erithacus	16	männlich, k	4.17	1.9943	1.71	5.88	0.86	0.478249
8122	25030	2019-05-19	2019-05-21	Psittacus	erithacus	erithacus	14	weiblich	4.2	3.6519	3.05	7.25	1.24	0.8695
8122	25029	2019-05-19	2019-05-21	Psittacus	erithacus	erithacus	14	männlich, k	4.33	4.0145	3.03	7.36	0.84	0.927136
8122	25030	2022-06-26	2022-06-27	Psittacus	erithacus	erithacus	17	weiblich	3.99	2.46	2.59	6.58	1.21	0.616541
8122	25029	2022-06-26	2022-06-27	Psittacus	erithacus	erithacus	17	männlich, k	4.3	2.31	2.56	6.86	0.9	0.537209
8122	25030	2017-04-02	2017-04-04	Psittacus	erithacus	erithacus	12	weiblich	3.885	3.0044	2.175	6.06	0.95	0.773333
8122	25030	2018-05-21	2018-05-23	Psittacus	erithacus	erithacus	13	weiblich	4.12	3.367	2.59	6.71	0.95	0.817233
8122	25029	2017-04-02	2017-04-04	Psittacus	erithacus	erithacus	12	männlich, k	3.4965	3.1857	2.4135	5.91	0.75	0.911111
8122	25029	2018-05-21	2018-05-23	Psittacus	erithacus	erithacus	13	männlich, k	4.17	4.0145	3.21	7.38	0.75	0.96271
15642	34226	2018-10-18	2018-10-19	Psittacus	erithacus	erithacus	33	weiblich	4.01	5.4131	5.06	9.07	0.93	1.3499
100248	500684	2022-08-04	2022-08-06	Amazona	auropalliata	auropalliata	39	weiblich	3.5	2.36	2.61	6.11	0.84	0.674286
100248	500684	2022-07-07	2022-07-11	Amazona	auropalliata	auropalliata	39	weiblich	3.24	4.77	4.53	7.77	1.6	1.47222
16876	35364	2021-03-23	2021-03-24	Amazona	aestiva	aestiva	36	männlich	4.95	3.7037	4.45	9.4	3.28	0.748222
3803	502613	2021-04-16	2021-04-20	Amazona	ochrocephala	ochrocephala	21	weiblich	5.28	2.4346	2.36	7.64	2.61	0.461098
100768	502280	2019-02-16	2019-02-19	Amazona	ochrocephala	ochrocephala	7	weiblich	3.37	3.2375	3.42	6.79	0.87	0.960682
100484	501343	2019-09-19	2019-09-25	Amazona	oratrix	oratrix	9	männlich, k	3.78	2.7972	2.41	6.19	1.19	0.74
100484	501343	2017-03-16	2017-03-24	Amazona	oratrix	oratrix	7	männlich, k	3.9368	3.0303	2.0232	5.96	1.13	0.769737
100484	501343	2018-05-18	2018-05-23	Amazona	oratrix	oratrix	8	männlich, k	4.04	3.2893	2.95	6.99	1.25	0.814183
100742	502188	2018-08-16	2018-08-21	Psittacus	erithacus	timneh	30	männlich	3.78	6.2678	6.37	10.15	1.29	1.65815
15465	502323	2019-06-02	2019-06-04	Probosciger	aterrimus	aterrimus	1	weiblich	12.28	8.7801	7.66	19.94	1.76	0.714992
100764	502262	2019-09-23	2019-09-25	Ara	ararauna		2	männlich, k	3.42	2.5641	1.97	5.39	0.96	0.749737
100764	502378	2019-09-23	2019-09-25	Amazona	aestiva	aestiva	NA	weiblich	4.27	4.662	4.98	9.25	1.92	1.0918
100636	501925	2016-11-16	2016-11-23	Amazona	autumnalis		28	männlich	2.2015	3.1339	2.1985	4.4	1.29	1.42353
100636	501925	2017-11-09	2017-11-15	Amazona	autumnalis		29	männlich	2.62	2.1	1.99	4.61	1.49	0.801527
432	17880	2020-11-06	2020-11-07	Amazona	aestiva	aestiva	40	weiblich	5.34	2.2533	2.66	8	1.57	0.421966
16906	35423	2021-04-09	2021-04-10	Eclectus	polychloros	polychloros	5	weiblich	6.01	1.2173	0.8	6.81	1.27	0.202546
17215	35710	2021-10-06	2021-10-08	Psittacus	erithacus	erithacus	2	männlich	5.12	1.94	1.48	6.6	0.91	0.378906
100520	502715	2021-11-14	2021-11-17	Psittacus	erithacus	erithacus	2	männlich	3.94	1.79	1.71	5.65	0.63	0.454315
100520	501480	2020-06-16	2020-06-23	Psittacus	erithacus	erithacus	9	männlich, k	3.21	3.0821	2.59	5.8	1.25	0.960156
100520	502066	2021-11-14	2021-11-17	Psittacus	erithacus	erithacus	37	männlich	2.98	2.67	2.48	5.46	0.89	0.895973
100520	502066	2020-06-16	2020-06-23	Psittacus	erithacus	erithacus	36	männlich	3.76	3.885	2.97	6.73	1.22	1.03324
100520	501480	2017-01-14	2017-01-17	Psittacus	erithacus	erithacus	6	männlich, k	3.2116	2.6418	2.1284	5.34	0.8	0.822581
100520	501480	2018-01-12	2018-01-16	Psittacus	erithacus	erithacus	7	männlich, k	3.57	2.7972	2.02	5.59	1.06	0.783529
100520	502066	2017-09-13	2017-09-19	Psittacus	erithacus	erithacus	33	männlich	3.83	3.86	3.42	7.25	1.16	1.00783
16700	35213	2022-11-03	2022-11-04	Ara	ararauna		2	männlich, k	2.56	1.55	1.38	3.94	1.09	0.605469
16700	35214	2020-12-18	2020-12-19	Ara	ararauna		1	weiblich	3.76	1.2432	1.24	5	0.6	0.330638
16700	35213	2020-12-18	2020-12-19	Ara	ararauna		1	männlich	2.49	1.1137	1.01	3.5	0.75	0.447269
100930	502702	2021-10-16	2021-10-19	Psittacus	erithacus	erithacus	2	weiblich	5.28	2.82	2.49	7.77	0.98	0.534091
100930	502701	2021-10-18	2021-10-19	Psittacus	erithacus	erithacus	1	männlich	4.01	2.56	2.31	6.32	1.13	0.638404
100930	502700	2021-10-16	2021-10-19	Cacatua	alba		30	männlich	3.26	1.86	1.66	4.92	0.87	0.570552
100618	501853	2017-10-14	2017-10-19	Ara	ararauna		3	weiblich, k	2.12	1.71	1.64	3.76	0.72	0.806604
100618	501852	2017-10-14	2017-10-19	Ara	ararauna		3	männlich, k	2.41	1.86	1.53	3.94	0.75	0.771784
100618	501853	2020-06-18	2020-06-23	Ara	ararauna		6	weiblich, k	2.51	1.9684	1.63	4.14	0.87	0.784223
100618	501852	2020-06-18	2020-06-23	Ara	ararauna		6	männlich, k	2.23	1.9166	1.63	3.86	0.89	0.859462
100246	501204	2018-09-15	2018-09-18	Psittacus	erithacus	erithacus	7	weiblich	2.87	2.4087	1.9	4.77	1.06	0.839268
100246	500716	2018-09-15	2018-09-18	Psittacus	erithacus	erithacus	8	männlich	3.7	3.4965	2.52	6.22	0.96	0.945
100246	500716	2021-09-21	2021-09-22	Psittacus	erithacus	erithacus	11	männlich	3.08	1.63	1.43	4.51	0.98	0.529221
100246	501204	2021-09-21	2021-09-22	Psittacus	erithacus	erithacus	10	weiblich	3.19	1.42	1.08	4.27	0.98	0.445141
100246	500716	2020-09-19	2020-09-23	Psittacus	erithacus	erithacus	10	männlich	2.93	1.6576	1.58	4.51	1.01	0.565734
100246	501204	2020-09-19	2020-09-23	Psittacus	erithacus	erithacus	9	weiblich	2.75	1.6835	1.6	4.35	1.19	0.612182
100246	501204	2019-09-21	2019-09-25	Psittacus	erithacus	erithacus	8	weiblich	2.67	2.4605	2.1	4.77	1.27	0.921536
100246	500716	2019-09-21	2019-09-25	Psittacus	erithacus	erithacus	9	männlich	3.18	2.9008	2.21	5.39	1.11	0.912201
100246	500716	2017-10-14	2017-10-19	Psittacus	erithacus	erithacus	7	männlich	3.47	3.42	2.36	5.83	1.04	0.985591
100246	501204	2017-10-14	2017-10-19	Psittacus	erithacus	erithacus	6	weiblich	2.9	2.67	2.15	5.05	1.44	0.92069
100246	500716	2022-09-17	2022-09-20	Psittacus	erithacus	erithacus	11	männlich	3.19	1.81	1.96	5.15	0.92	0.567398
100246	501204	2022-09-17	2022-09-20	Psittacus	erithacus	erithacus	12	weiblich	2.82	1.5	1.45	4.27	1.5	0.531915
100921	502678	2021-09-19	2021-09-20	Amazona	aestiva	xanthopteryx	7	männlich	5.15	0.75	0.52	5.67	0.78	0.145631
100921	502678	2022-12-10	2022-12-13	Amazona	aestiva	xanthopteryx	8	männlich	4.48	1.27	1.81	6.29	0.93	0.283482
100921	502685	2021-10-14	2021-10-19	Amazona	oratrix	oratrix	2	weiblich	4.66	1.35	1.43	6.09	0.98	0.2897
100921	502685	2022-09-17	2022-09-20	Amazona	oratrix	oratrix	3	weiblich	5.59	1.66	3.27	8.86	1.12	0.296959
11650	30178	2017-09-19	2017-09-20	Amazona	ochrocephala	ochrocephala	6	weiblich	2.59	3.08	3.06	5.65	1.19	1.18919
100914	502668	2021-10-13	2021-10-15	Amazona	finschii	finschii	7	weiblich	3.11	1.99	1.97	5.08	1.38	0.639871
100914	502667	2021-08-04	2021-08-07	Amazona	finschii	finschii	7	männlich	1.61	1.17	1.08	2.69	0.55	0.726708
100914	502667	2021-09-19	2021-09-22	Amazona	finschii	finschii	7	männlich	2.41	3.44	2.69	5.1	1.04	1.42739
100821	502463	2020-07-15	2020-07-21	Amazona	aestiva	aestiva	9	weiblich	2.18	4.0922	3.6	5.78	2.55	1.87716
100753	502433	2020-05-13	2020-05-16	Cacatua	alba		1	männlich	2.59	3.0821	3.19	5.78	1.28	1.19
100753	34846	2020-04-11	2020-04-15	Cacatua	alba		2	weiblich	2.15	3.626	3.78	5.93	0.96	1.68651
100753	34846	2020-05-15	2020-05-16	Cacatua	alba		2	weiblich	1.89	1.7353	1.22	3.11	1.3	0.918148
100677	502008	2017-05-06	2017-05-09	Amazona	amazonica		38	männlich	3.0303	2.3051	1.6597	4.69	1.25	0.760684
100081	500177	2016-12-14	2016-12-20	Amazona	aestiva	xanthopteryx	28	weiblich	3.3929	3.367	2.8271	6.22	1.28	0.992366
100081	500177	2017-12-17	2017-12-19	Amazona	aestiva	xanthopteryx	29	weiblich	1.79	6.32	9.66	11.45	6.53	3.53073
100081	501940	2017-12-15	2017-12-19	Amazona	aestiva	xanthopteryx	19	männlich	2.87	3.89	10.49	13.36	10.45	1.3554
991	8078	2018-10-15	2018-10-18	Psittacus	erithacus	erithacus	22	weiblich	4.33	9.2981	14.37	18.7	1.08	2.14737
100869	502584	2021-02-17	2021-02-23	Amazona	aestiva	aestiva	34	weiblich	3.65	15.95	16.84	20.49	2.54	4.36986
148	34580	2019-10-17	2019-10-24	Amazona	finschii	finschii	3	männlich	3.55	2.7713	1.11	4.66	1.2	0.780648
148	500764	2019-10-17	2019-10-24	Amazona	albifrons	albifrons	26	weiblich	3.73	3.108	2.2	5.93	1.36	0.833244
148	34580	2020-10-15	2020-10-20	Amazona	finschii	finschii	4	männlich	3.91	1.4245	0.99	4.9	1.03	0.364322
148	34580	2021-10-13	2021-10-15	Amazona	finschii	finschii	5	männlich	3.73	1.48	1.4	5.13	1.11	0.396783
148	34580	2022-11-12	2022-11-16	Amazona	finschii	finschii	6	männlich	3.55	1.55	1.5	5.05	0.82	0.43662
148	500764	2020-10-19	2020-10-20	Amazona	albifrons	albifrons	27	weiblich	3.57	2.3051	1.97	5.54	1.21	0.645686
148	500764	2021-10-13	2021-10-15	Amazona	albifrons	albifrons	28	weiblich	3.26	2.9	2.59	5.85	1.44	0.889571
148	500764	2022-11-12	2022-11-16	Amazona	albifrons	albifrons	29	weiblich	2.9	3	2.8	5.7	1.4	1.03448
100261	500701	2020-10-17	2020-10-20	Amazona	ochrocephala	panamensis	54	männlich, k	3.65	0.9065	0.93	4.58	1.07	0.248356
100261	500701	2019-03-16	2019-03-19	Amazona	ochrocephala	panamensis	53	männlich, k	3.65	2.9008	2.95	6.6	1.7	0.79474
100261	500701	2017-09-14	2017-09-19	Amazona	ochrocephala	panamensis	51	männlich, k	3.16	2.2	2.07	5.23	1.15	0.696203
11391	29584	2021-12-20	2021-12-21	Psittacus	erithacus	erithacus	11	männlich, k	2.93	2.25	2.59	5.52	0.67	0.767918
15874	502404	2019-12-19	2019-12-23	Psittacus	erithacus	erithacus	25	männlich	3.7	2.9785	2.85	6.55	1.09	0.805
100741	502185	2018-07-21	2018-07-24	Amazona	aestiva	xanthopteryx	33	männlich	4.66	11.4737	11.99	16.65	0.87	2.46217
100741	502185	2022-01-11	2022-01-18	Amazona	aestiva	xanthopteryx	37	männlich	5.21	7.72	6.68	11.89	1.25	1.48177
100838	502539	2020-10-14	2020-10-20	Amazona	oratrix	oratrix	3	weiblich	5.23	1.1137	0.42	5.65	0.97	0.212945
100838	502538	2020-10-14	2020-10-20	Amazona	oratrix	oratrix	4	männlich	4.69	3.3411	2.82	7.51	1.09	0.712388
16717	35221	2022-03-15	2022-03-16	Psittacus	erithacus	erithacus	15	männlich	4.12	1.42	1.81	5.93	0.97	0.34466
100284	500801	2018-06-14	2018-06-19	Amazona	aestiva	xanthopteryx	28	weiblich	3.21	2.2015	1.68	4.89	0.89	0.685826
100830	502596	2021-05-13	2021-05-17	Ara	ararauna		3	weiblich	3.08	0.7511	0.44	3.52	0.8	0.243864
100830	502595	2021-04-15	2021-04-20	Ara	ararauna		1	männlich	0.7	NA	3.47	4.17	1.32	NA
100830	502594	2021-03-18	2021-03-23	Ara	ararauna		3	weiblich	3.68	0.8288	0.72	4.4	0.93	0.225217
100830	502496	2020-08-12	2020-08-17	Psittacus	erithacus	erithacus	1	weiblich	5.28	2.2274	2.8	8.08	1.24	0.421856
100830	502574	2021-02-18	2021-02-23	Ara	ararauna		1	männlich	3.08	0.6993	0.68	3.76	0.78	0.227045
12146	30660	2019-09-21	2019-09-25	Amazona	ochrocephala	ochrocephala	28	männlich	3.26	2.4087	2.28	5.54	0.8	0.738865
12146	30660	2021-01-20	2021-01-25	Amazona	ochrocephala	ochrocephala	31	männlich	NA	1.7353	NA	6.5	2.21	NA
100571	501649	2017-04-07	2017-04-11	Eclectus	polychloros	polychloros	3	männlich, k	4.5325	3.1339	2.3875	6.92	0.93	0.691429
100857	502559	2020-11-15	2020-11-17	Psittacus	erithacus	erithacus	17	weiblich	4.98	2.3828	1.83	6.81	1.95	0.478474
100857	502558	2020-11-15	2020-11-17	Psittacus	erithacus	erithacus	17	männlich	4.84	1.9425	1.32	6.16	1.07	0.401343
100857	502558	2022-04-26	2022-04-30	Psittacus	erithacus	erithacus	19	männlich	4.33	2.07	1.91	6.24	1.04	0.47806
100857	502559	2022-04-26	2022-04-30	Psittacus	erithacus	erithacus	19	weiblich	3.68	1.5	1.58	5.26	1.16	0.407609
16435	34902	2020-07-19	2020-07-21	Psittacus	erithacus	erithacus	3	weiblich	4.56	2.0979	1.92	6.48	1.07	0.460066
16435	34903	2020-07-19	2020-07-21	Psittacus	erithacus	erithacus	16	weiblich	5.41	1.5281	2.53	7.94	1.5281	0.282458
16435	34901	2020-07-19	2020-07-21	Psittacus	erithacus	erithacus	2	männlich	3.788	3.9627	4.292	8.08	1.24	1.04612
5079	14563	2019-10-18	2019-10-24	Psittacus	erithacus	erithacus	22	männlich	4.43	3.6519	3.08	7.51	1	0.824357
5079	14563	2017-09-13	2017-09-19	Psittacus	erithacus	erithacus	20	männlich	3.68	3.34	3.13	6.81	1.09	0.907609
13020	501862	2018-02-12	2018-02-14	Ara	nobilis		7	männlich, k	3.06	2.5641	1.84	4.9	1.06	0.837941
100679	502028	2017-07-18	2017-07-18	Psittacus	erithacus	erithacus	17	weiblich	3.7037	2.8231	2.3563	6.06	1.08	0.762238
16931	35439	2021-04-21	2021-04-22	Amazona	aestiva	xanthopteryx	1	weiblich	6.92	4.6361	4.55	11.47	1.86	0.669957
16931	35439	2022-06-23	2022-06-24	Amazona	aestiva	xanthopteryx	2	weiblich	4.4	2.95	4.41	8.81	1.65	0.670455
9414	26511	2016-11-26	2016-11-29	Psittacus	erithacus	erithacus	27	weiblich	4.0145	6.2937	5.0555	9.07	0.72	1.56774
15285	33948	2018-02-14	2018-02-15	Psittacus	erithacus	timneh	13	weiblich	5.88	4.7138	2.49	8.37	1.17	0.801667
100971	502800	2022-08-04	2022-08-05	Amazona	barbadensis		2	männlich	3.37	2.05	2.38	5.75	0.97	0.608309
100971	502801	2022-08-04	2022-08-05	Amazona	barbadensis		2	weiblich	4.64	3.55	3.41	8.05	1.01	0.765086
3074	34433	2022-06-23	2022-06-23	Amazona	aestiva	aestiva	6	weiblich	2.9	14.889	13.7	16.6	81.03	5.13414
100836	502523	2020-09-16	2020-09-23	Psittacus	erithacus	timneh	30	männlich	5.02	3.5742	2.67	7.69	1.76	0.711992
100834	502712	2021-11-13	2021-11-17	Ara	chloroptera		1	männlich	2.51	0.62	0.62	3.13	0.41	0.247012
100834	502503	2020-11-14	2020-11-17	Ara	ararauna		9	männlich	2.85	1.6835	1.35	4.2	1.14	0.590702
100834	502503	2021-10-16	2021-10-19	Ara	ararauna		10	männlich	1.19	0.96	1.19	2.38	0.97	0.806723
100834	502504	2020-11-14	2020-11-17	Ara	chloroptera		2	weiblich	2.62	1.7612	1.39	4.01	0.66	0.672214
100834	502712	2022-11-12	2022-11-16	Ara	chloroptera		2	männlich	1.99	0.6	0.78	2.77	0.46	0.301508
100834	502504	2022-11-12	2022-11-16	Ara	chloroptera		4	weiblich	2.38	1.94	1.87	4.25	0.88	0.815126
100736	502177	2018-07-19	2018-07-24	Amazona	aestiva	xanthopteryx	6	weiblich	3.76	10.5413	15.61	19.37	4.3	2.80354
100736	502177	2020-02-27	2020-03-03	Amazona	aestiva	xanthopteryx	8	weiblich	4.64	3.0562	15.9	20.54	1.13	0.658664
100499	502382	2019-10-23	2019-10-29	Callocephalon	fimbriatum		NA	weiblich	1.84	1.7871	1.01	2.85	0.64	0.97125
100894	502631	2021-05-14	2021-05-19	Amazona	ochrocephala	ochrocephala	9	weiblich	3.91	2.1497	1.81	5.72	0.86	0.549795
100894	502783	2022-06-10	2022-06-14	Amazona	autumnalis		5	männlich	4.17	1.37	0.96	5.13	1.08	0.328537
15257	33933	2018-01-29	2018-01-30	Eolophus	roseicapilla		3	weiblich	3.86	3.2634	2.36	6.22	0.64	0.84544
15257	33932	2018-01-29	2018-01-30	Eolophus	roseicapilla		13	männlich	4.14	4.1181	2.59	6.73	1.09	0.99471
100145	501854	2020-08-12	2020-08-17	Psittacus	erithacus	erithacus	9	weiblich	4.66	1.5281	2.18	6.84	1.89	0.327918
100145	501815	2021-07-07	2021-07-13	Psittacus	erithacus	erithacus	4	weiblich, k	4.51	2.2015	1.76	6.27	1.22	0.488137
100145	501815	2018-02-08	2018-02-14	Psittacus	erithacus	erithacus	2	weiblich, k	3.89	3.626	2.74	6.63	1.43	0.932134
17580	36139	2022-08-01	2022-08-05	Amazona	oratrix	oratrix	5	männlich, k	3.5	1.27	1.14	4.64	1.04	0.362857
17580	36140	2022-08-01	2022-08-05	Amazona	oratrix	oratrix	3	weiblich, k	4.61	1.37	1.42	6.03	0.98	0.29718
3345	34411	2020-10-14	2020-10-20	Amazona	aestiva	xanthopteryx	41	männlich	5.83	5.2318	4.53	10.36	2.35	0.897393
3345	34410	2019-04-12	2019-04-17	Amazona	autumnalis		16	weiblich	4.43	6.2678	6.09	10.52	0.89	1.41485
3345	34410	2020-10-14	2020-10-20	Amazona	autumnalis		17	weiblich	4.04	3.1598	2.49	6.53	1.06	0.782129
4939	501607	2022-11-13	2022-11-16	Psittacus	erithacus	erithacus	8	männlich	4.92	3.39	3.91	8.83	1.54	0.689024
4939	502064	2022-11-13	2022-11-16	Psittacus	erithacus	erithacus	5	weiblich	4.58	2.38	2.59	7.17	1.36	0.519651
4939	501607	2019-01-16	2019-01-23	Psittacus	erithacus	erithacus	5	männlich	3.89	4.1181	3.78	7.67	2.34	1.05864
4939	502064	2019-01-16	2019-01-23	Psittacus	erithacus	erithacus	2	weiblich	4.04	3.0821	2.93	6.97	3.1	0.762896
4939	502064	2019-12-21	2019-12-28	Psittacus	erithacus	erithacus	2	weiblich	4.01	3.1339	3.09	7.1	1.77	0.781521
4939	501607	2019-12-21	2019-12-28	Psittacus	erithacus	erithacus	5	männlich	3.57	3.9109	3.76	7.33	1.64	1.09549
4939	501607	2020-11-15	2020-11-17	Psittacus	erithacus	erithacus	6	männlich	3.94	2.7195	2.41	6.35	1.27	0.690228
4939	501607	2021-11-14	2021-11-17	Psittacus	erithacus	erithacus	7	männlich	3.91	2.82	3.03	6.94	1.69	0.721228
4939	502064	2020-11-15	2020-11-17	Psittacus	erithacus	erithacus	3	weiblich	4.56	1.8907	1.55	6.11	1.33	0.414627
4939	502064	2021-11-14	2021-11-17	Psittacus	erithacus	erithacus	4	weiblich	4.2	2.62	2.4	6.6	1.47	0.62381
4939	501607	2017-01-12	2017-01-17	Psittacus	erithacus	erithacus	3	männlich	4.2476	3.9368	2.7424	6.99	1.25	0.926829
4939	501607	2018-01-10	2018-01-16	Psittacus	erithacus	erithacus	4	weiblich	3.65	4.3253	3.78	7.43	1.23	1.18501
10115	27511	2019-04-23	2019-04-25	Amazona	ochrocephala	ochrocephala	38	männlich	4.2	3.3929	3.36	7.56	2.46	0.807833
17426	35911	2022-02-12	2022-02-15	Eclectus	polychloros	polychloros	2	männlich	1.79	0.52	0.72	2.51	0.67	0.290503
100746	502218	2018-09-15	2018-09-18	Psittacus	erithacus	erithacus	20	männlich	5.78	6.7081	6.13	11.91	1.35	1.16057
16862	35349	2021-05-17	2021-05-19	Ara	severus		10	männlich	3.65	1.0619	0.88	4.53	0.68	0.290932
16862	35350	2021-05-17	2021-05-19	Ara	severus		2	weiblich	3.68	1.8907	1.63	5.31	0.74	0.513777
16757	35332	2021-09-15	2021-09-20	Anodorhynchus	hyacinthinus		3	männlich	1.79	0.67	0.83	2.62	1.07	0.374302
16757	35582	2021-09-15	2021-09-20	Ara	ararauna		2	weiblich	3.63	0.75	0.31	3.94	0.55	0.206612
16757	35331	2021-09-15	2021-09-20	Anodorhynchus	hyacinthinus		4	weiblich	1.81	0.49	0.7	2.51	0.63	0.270718
100816	502451	2022-01-15	2022-01-18	Amazona	finschii	finschii	5	männlich	5.62	1.35	1.11	6.73	1.14	0.240214
100816	502452	2020-06-17	2020-06-23	Amazona	finschii	finschii	3	weiblich	2.75	2.6936	2.48	5.23	0.79	0.979491
100816	502452	2022-01-15	2022-01-18	Amazona	finschii	finschii	4	weiblich	3.99	1.89	1.84	5.83	1.04	0.473684
100926	502693	2021-10-15	2021-10-19	Amazona	aestiva	xanthopteryx	34	männlich	3.37	1.42	1.16	4.53	1.22	0.421365
100870	502587	2021-02-18	2021-02-23	Amazona	aestiva	aestiva	46	männlich	4.4	1.813	2.02	6.42	1.09	0.412045
15603	34222	2018-09-25	2018-10-05	Psittacus	erithacus	erithacus	4	weiblich	3.6	4.0404	3.57	7.17	1.88	1.12233
12985	32586	2023-01-06	2023-01-09	Psittacus	erithacus	erithacus	9	männlich, k	4.45	3.19	3.92	8.37	1.06	0.716854
12985	32586	2021-09-22	2021-09-23	Psittacus	erithacus	erithacus	7	männlich, k	4.48	2.1	2.54	7.02	0.95	0.46875
12985	32586	2017-09-25	2017-09-26	Psittacus	erithacus	erithacus	3	männlich, k	4.14	4.48	3.45	7.59	0.92	1.08213
16031	502347	2019-08-11	2019-08-13	Psittacus	erithacus	erithacus	10	männlich	4.45	7.0448	5.94	10.39	0.83	1.5831
16031	502348	2019-08-11	2019-08-13	Psittacus	erithacus	erithacus	10	weiblich	3.52	4.0663	3.78	7.3	1.82	1.1552
100224	500849	2019-12-18	2019-12-23	Amazona	aestiva	xanthopteryx	10	männlich, k	4.64	3.7555	3.67	8.31	1.87	0.809375
100224	500633	2019-12-18	2019-12-23	Amazona	aestiva	aestiva	27	weiblich, k	3.99	4.5066	5.77	9.76	1.36	1.12947
100224	500849	2018-07-18	2018-07-24	Amazona	aestiva	xanthopteryx	9	männlich, k	3.6	3.6519	3.26	6.86	0.46	1.01442
100224	500633	2018-07-18	2018-07-24	Amazona	aestiva	aestiva	26	weiblich, k	3.65	4.2476	4.28	7.93	1.36	1.16373
100224	500849	2021-02-20	2021-02-23	Amazona	aestiva	xanthopteryx	12	männlich, k	6.11	0.7252	0.57	6.68	1.38	0.118691
100224	500633	2021-02-20	2021-02-23	Amazona	aestiva	aestiva	29	weiblich, k	6.22	1.6576	1.16	7.38	1.38	0.266495
100224	500849	2017-07-13	2017-10-19	Amazona	aestiva	xanthopteryx	8	männlich, k	4.3	3.7	2.93	7.23	1.39	0.860465
100224	500633	2017-07-13	2017-10-19	Amazona	aestiva	aestiva	25	weiblich, k	4.61	5.57	5.34	9.95	1.53	1.20824
100831	505522	2020-09-16	2020-09-23	Amazona	barbadensis		3	männlich	3.19	1.0878	0.88	4.07	1.19	0.341003
100831	502497	2020-08-13	2020-08-17	Amazona	aestiva	xanthopteryx	3	weiblich	2.98	1.8907	1.99	4.97	1.52	0.634463
100730	502163	2018-06-12	2018-06-19	Amazona	amazonica		38	männlich	3.91	4.7656	4.64	8.55	1.89	1.21882
10550	27966	2019-08-13	2019-08-14	Ara	chloroptera		15	weiblich	2.98	2.1238	1.53	4.51	0.68	0.712685
100864	502572	2021-01-21	2021-01-25	Amazona	amazonica		41	weiblich	6.4	1.8389	1.03	7.43	0.91	0.287328
100672	501997	2017-05-03	2017-05-09	Psittacus	erithacus	erithacus	2	weiblich	4.0663	3.885	2.6137	6.68	1.06	0.955414
100672	501996	2017-05-03	2017-05-09	Psittacus	erithacus	erithacus	2	männlich	3.626	3.6519	2.514	6.14	1.12	1.00714
11371	502078	2017-10-12	2017-10-19	Psittacus	erithacus	erithacus	10	weiblich	3.29	3	3.84	7.13	3	0.911854
101006	502935	2023-01-12	2023-01-14	Amazona	aestiva	xanthopteryx	21	weiblich	4.48	5.05	5.96	10.44	4.06	1.12723
6720	21658	2018-08-13	2018-08-14	Eclectus	roratus	vosmaeri	17	weiblich	10.64	0.259	7.39	18.03	83.47	0.0243421
6720	26390	2018-12-04	2018-12-05	Eclectus	polychloros	polychloros	12	männlich	4.22	6.1901	3.55	7.77	1.7	1.46685
6720	21658	2021-02-11	2021-02-12	Eclectus	roratus	vosmaeri	20	weiblich	1.97	0.4403	22.14	24.11	80.94	0.223503
6720	21658	2022-02-11	2022-02-11	Eclectus	roratus	vosmaeri	21	weiblich	1.99	0.03	12.41	14.4	85.79	0.0150754
6720	26390	2021-02-11	2021-02-12	Eclectus	polychloros	polychloros	15	männlich	5.83	4.5066	7.17	13	3.92	0.773002
6720	26390	2022-02-11	2022-02-12	Eclectus	polychloros	polychloros	16	männlich	NA	2.05	NA	7.87	1.86	NA
6720	21658	2019-10-10	2019-10-11	Eclectus	roratus	vosmaeri	18	weiblich	5.83	0.212	18.39	24.22	112.16	0.0363636
6720	26390	2019-10-10	2019-10-11	Eclectus	polychloros	polychloros	13	männlich	3.94	4.5584	4.63	8.57	1.93	1.15695
6720	21658	2018-02-01	2018-02-02	Eclectus	roratus	vosmaeri	17	weiblich	4.48	5.1282	4.59	9.07	2.77	1.14469
6720	26390	2016-12-24	2016-12-28	Eclectus	polychloros	polychloros	10	männlich	4.8951	19.0365	24.5249	29.42	3.98	3.88889
6720	26390	2018-02-01	2018-02-02	Eclectus	polychloros	polychloros	12	männlich	4.27	8.1844	6.35	10.62	3.03	1.91672
100428	501173	2017-09-15	2017-09-19	Psittacus	erithacus	erithacus	35	weiblich	2.95	2.51	2.59	5.54	1.61	0.850847
100693	502081	2017-10-12	2017-10-19	Cacatua	goffiniana		18	weiblich	3.06	2.59	1.86	4.92	1.62	0.846405
100428	501354	2017-12-16	2017-12-19	Psittacus	erithacus	erithacus	7	männlich	3.26	4.53	3.01	6.27	1.24	1.38957
15307	33957	2018-03-01	2018-03-02	Aratinga	solstitialis		26	männlich	4.09	3.1598	1.61	5.7	1.23	0.772567
3175	500182	2018-03-13	2018-03-21	Psittacus	erithacus	erithacus	19	männlich, k	4.35	4.1958	3.65	8	1.38	0.964552
3175	7825	2019-10-15	2019-10-24	Psittacus	erithacus	erithacus	22	weiblich	4.79	4.4807	4.02	8.81	1.39	0.935428
3175	500182	2018-11-18	2018-11-21	Psittacus	erithacus	erithacus	19	männlich, k	5.78	3.9886	2.4	8.18	1.09	0.690069
3175	500182	2019-10-15	2019-10-24	Psittacus	erithacus	erithacus	20	männlich, k	3.37	3.4188	3.16	6.53	1.4	1.01448
3175	7825	2018-11-18	2018-11-21	Psittacus	erithacus	erithacus	21	weiblich	6.66	4.8433	2.41	9.07	1.44	0.727222
3175	7825	2020-10-10	2020-10-17	Psittacus	erithacus	erithacus	23	weiblich	5.67	1.5281	1.27	6.94	2.1	0.269506
3175	500182	2020-10-10	2020-10-17	Psittacus	erithacus	erithacus	21	männlich, k	4.4	2.331	2.15	6.55	1.33	0.529773
3175	7825	2018-03-13	2018-03-21	Psittacus	erithacus	erithacus	21	weiblich	4.45	3.6001	2.98	7.43	1.35	0.809011
100832	502499	2020-08-13	2020-08-17	Amazona	oratrix	oratrix	2	weiblich	4.53	1.7871	1.79	6.32	0.98	0.394503
100832	502500	2020-08-13	2020-08-17	Amazona	oratrix	oratrix	2	männlich	4.82	2.331	2.54	7.36	1.05	0.48361
16400	34875	2020-06-05	2020-06-06	Amazona	aestiva	xanthopteryx	35	männlich	3.73	3.2893	2.82	6.55	1.09	0.88185
15344	33984	2019-06-01	2019-06-04	Amazona	amazonica		12	weiblich	2.51	6.0606	6.04	8.55	2.46	2.41458
15344	33985	2019-06-01	2019-06-04	Amazona	autumnalis		5	männlich	3.57	3.8591	2.65	6.22	1.52	1.08098
15344	33984	2022-08-28	2022-08-31	Amazona	amazonica		14	weiblich	3.57	5.91	4.98	8.55	1.69	1.65546
15344	33984	2020-07-10	2020-07-14	Amazona	amazonica		12	weiblich	2.07	6.1383	9.9	11.97	4.53	2.96536
15344	33984	2021-08-15	2021-08-17	Amazona	amazonica		13	weiblich	3.13	4.69	6.1	9.23	4.69	1.4984
15344	33985	2020-07-10	2020-07-14	Amazona	autumnalis		6	männlich	3.29	4.4548	4.76	8.05	0.79	1.35404
15344	33985	2021-08-15	2021-08-17	Amazona	autumnalis		7	männlich	3.73	3.03	2.41	6.14	1.38	0.812332
15344	33985	2022-08-28	2022-08-31	Amazona	autumnalis		8	männlich	3.06	2.43	2.33	5.39	1.17	0.794118
15344	33984	2018-04-03	2018-04-04	Amazona	amazonica		10	weiblich	2.43	4.6361	7.83	10.26	2.23	1.90786
15344	33985	2018-04-03	2018-04-04	Amazona	autumnalis		4	männlich	3.52	4.0145	2.96	6.48	1.39	1.14048
100523	501479	2017-08-16	2017-08-22	Amazona	aestiva	aestiva	17	weiblich	3.7037	5.5685	6.3163	10.02	1.86	1.5035
100523	501478	2017-08-16	2017-08-22	Amazona	aestiva	aestiva	20	männlich	4.2735	4.9469	4.7665	9.04	2.04	1.15758
100503	33788	2018-10-13	2018-10-18	Eclectus	polychloros	polychloros	3	weiblich	2.36	0.6734	11.6	13.96	37.11	0.285339
100503	501422	2017-02-11	2017-02-14	Eclectus	polychloros	polychloros	10	männlich	3.367	3.0303	3.033	6.4	1.62	0.9
100503	501422	2018-06-12	2018-06-19	Eclectus	polychloros	polychloros	10	männlich	3.11	2.9267	2.54	5.65	1.24	0.941061
100503	501421	2017-02-11	2017-02-14	Eclectus	polychloros	polychloros	8	weiblich	4.1958	4.2217	1.7642	5.96	1.13	1.00617
100503	501421	2017-04-06	2017-04-11	Eclectus	polychloros	polychloros	8	weiblich	1.7612	1.1396	0.8788	2.64	0.62	0.647059
15521	502171	2018-07-17	2018-07-24	Ara	ararauna		6	weiblich	2.67	2.072	1.78	4.45	0.8	0.77603
15521	502171	2019-05-16	2019-05-17	Ara	ararauna		7	weiblich	3.76	2.1497	1.42	5.18	0.52	0.571729
100988	502871	2022-10-20	2022-10-26	Pionus	maximiliani		2	männlich	7.17	2.38	2.62	9.79	0.95	0.331939
100988	502872	2022-10-20	2022-10-26	Pionus	maximiliani		2	weiblich	7.61	1.92	2.21	9.82	1.84	0.2523
7506	35443	2022-11-07	2022-11-16	Amazona	autumnalis		4	männlich	3.6	2.28	2.38	5.98	1.35	0.633333
7506	35443	2023-09-17	2023-09-20	Amazona	autumnalis		5	männlich	3.55	2.36	2.38	5.93	1.4	0.664789
7506	35444	2022-11-07	2022-11-16	Amazona	autumnalis		4	männlich	3.37	2.77	2.35	5.72	1.48	0.821958
7506	35444	2023-09-17	2023-09-20	Amazona	autumnalis		5	männlich	3.339	2.33	2.201	5.54	0.95	0.697814
7506	34933	2022-11-07	2022-11-16	Amazona	autumnalis		2	weiblich	3.08	1.94	1.76	4.84	1.24	0.62987
7506	34933	2023-09-17	2023-09-20	Amazona	autumnalis		3	weiblich	2.56	2.07	1.97	4.53	0.84	0.808594
7506	35711	2022-11-07	2022-11-16	Amazona	autumnalis		2	männlich	3.96	2.28	2.13	6.09	1.07	0.575758
7506	35711	2023-09-17	2023-09-20	Amazona	autumnalis		3	männlich	3.73	2.23	1.99	5.72	0.72	0.597855
7506	35568	2022-11-07	2022-11-16	Amazona	autumnalis		1	weiblich	4.04	2.12	1.81	5.85	1.28	0.524752
7506	35568	2023-09-17	2023-09-20	Amazona	autumnalis		2	weiblich	3.65	1.89	1.84	5.49	1.15	0.517808
7506	35571	2022-11-07	2022-11-16	Amazona	autumnalis		1	männlich	3.65	2.25	2.02	5.67	1.35	0.616438
7506	35571	2023-09-17	2023-09-20	Amazona	autumnalis		2	männlich	3.13	1.42	1.45	4.58	0.99	0.453674
7506	502507	2022-11-07	2022-11-16	Amazona	autumnalis		2	weiblich	3.83	2.85	2.57	6.4	1.37	0.744125
7506	502507	2023-09-17	2023-09-20	Amazona	autumnalis		3	weiblich	2.67	1.84	1.66	4.33	0.67	0.689139
7506	502508	2022-11-07	2022-11-16	Amazona	autumnalis		2	weiblich	4.79	2.36	2.28	7.07	2.36	0.492693
7506	502508	2023-09-17	2023-09-20	Amazona	autumnalis		3	weiblich	4.04	1.92	1.84	5.88	1.21	0.475248
7506	35240	2022-11-07	2022-11-16	Amazona	autumnalis		3	weiblich	4.12	8.26	8.88	13	2.52	2.00485
7506	35240	2023-09-17	2023-09-20	Amazona	autumnalis		4	weiblich	3.52	6.11	5.99	9.51	1.57	1.7358
7506	34928	2022-11-07	2022-11-16	Amazona	autumnalis		3	weiblich	3.11	1.89	1.97	5.08	1.11	0.607717
7506	34928	2023-09-17	2023-09-20	Amazona	autumnalis		4	weiblich	3	1.11	1.12	4.12	0.72	0.37
7506	35446	2022-11-07	2022-11-16	Amazona	autumnalis		3	weiblich	3.57	1.42	1.43	5	1.08	0.397759
7506	35446	2023-09-17	2023-09-20	Amazona	autumnalis		4	weiblich	3.16	1.35	1.29	4.45	0.82	0.427215
7506	34929	2022-11-07	2022-11-16	Amazona	autumnalis		2	weiblich	2.9	1.86	1.74	4.64	1.6	0.641379
7506	34929	2023-09-17	2023-09-20	Amazona	autumnalis		3	weiblich	2.69	1.55	1.56	4.25	1.58	0.576208
7506	35572	2022-11-07	2022-11-16	Amazona	autumnalis		1	männlich	4.04	2.43	2.31	6.35	0.98	0.601485
7506	35572	2023-09-17	2023-09-20	Amazona	autumnalis		2	männlich	3.89	0.78	1.89	5.78	0.78	0.200514
7506	34693	2022-11-07	2022-11-16	Amazona	autumnalis		4	weiblich	2.87	2.28	1.95	4.82	1.24	0.794425
7506	34693	2023-09-17	2023-09-20	Amazona	autumnalis		5	weiblich	1.94	2.1	2	3.94	1	1.08247
7506	34932	2022-11-07	2022-11-16	Amazona	autumnalis		3	männlich	2.9	1.66	1.48	4.38	1.66	0.572414
7506	34932	2023-09-17	2023-09-20	Amazona	autumnalis		4	männlich	2.56	1.53	1.64	4.2	1.33	0.597656
11562	34088	2018-07-10	2018-07-11	Psittacus	erithacus	erithacus	23	weiblich, k	4.53	4.6361	4.22	8.75	0.88	1.02342
100658	501986	2017-03-18	2017-03-21	Amazona	aestiva	aestiva	28	männlich	4.2994	4.921	5.0206	9.32	1.62	1.14458
100861	502564	2020-12-12	2020-12-15	Amazona	finschii	finschii	3	weiblich	5.47	3.1339	3.1	8.57	1.46	0.572925
100861	502564	2021-12-11	2021-12-14	Amazona	finschii	finschii	4	weiblich	5.68	3.83	5.12	10.8	1.3	0.674296
100861	502565	2020-12-12	2020-12-15	Amazona	finschii	finschii	9	männlich	5.31	3.2893	2.67	7.98	0.98	0.619454
100861	502565	2021-12-11	2021-12-14	Amazona	finschii	finschii	10	männlich	5.44	2.38	2.51	7.95	0.73	0.4375
100620	501858	2021-02-19	2021-02-23	Amazona	ochrocephala	panamensis	55	männlich	3.86	2.9008	2.67	6.53	1.44	0.751503
100620	501858	2019-11-22	2019-11-26	Amazona	ochrocephala	panamensis	53	männlich	3.39	4.0145	3.45	6.84	1.35	1.18422
100620	501858	2022-07-08	2022-07-11	Amazona	ochrocephala	panamensis	56	männlich	3.13	2.77	2.57	5.7	1.06	0.884984
100620	501858	2017-04-06	2017-04-11	Amazona	ochrocephala	panamensis	51	männlich	3.1598	4.0145	3.2602	6.42	1.11	1.27049
100620	501858	2018-02-09	2018-02-14	Amazona	ochrocephala	panamensis	52	männlich	3.57	4.6879	4.51	8.08	1.27	1.31314
100395	31638	2022-06-10	2022-06-14	Psittacus	erithacus	erithacus	15	weiblich	2.12	5.96	6.38	8.5	8.74	2.81132
100395	501103	2020-12-12	2020-12-15	Psittacus	erithacus	erithacus	15	männlich	3.47	2.5641	2.67	6.14	1.15	0.738934
100395	501103	2022-06-10	2022-06-14	Psittacus	erithacus	erithacus	17	männlich	3.63	2.9	3.29	6.92	1.65	0.798898
12616	501293	2020-12-11	2020-12-15	Cacatua	galerita	triton	8	weiblich, k	5.96	1.8907	1.65	7.61	1.19	0.317232
12616	501353	2020-12-11	2020-12-15	Cacatua	moluccensis		8	männlich, k	4.56	1.295	1.09	5.65	0.97	0.283991
100792	502379	2019-10-17	2019-10-24	Eclectus	polychloros	polychloros	2	männlich	4.25	2.7195	2.43	6.68	1.36	0.639882
100813	502436	2020-05-15	2020-05-19	Amazona	oratrix	oratrix	16	männlich	8.83	6.2419	3.01	11.84	1.4	0.706897
100797	502566	2021-02-20	2021-02-23	Amazona	aestiva	xanthopteryx	2	männlich, k	4.43	2.7972	2.43	6.86	1.08	0.631422
100797	502566	2022-12-10	2022-12-13	Amazona	aestiva	xanthopteryx	3	männlich, k	4.25	2.69	2.85	7.1	1.24	0.632941
100797	502395	2020-11-14	2020-11-17	Amazona	oratrix	oratrix	9	weiblich, k	4.45	1.4763	1.01	5.46	1	0.331753
100797	502395	2022-01-15	2022-01-18	Amazona	oratrix	oratrix	11	weiblich, k	5.02	2.02	1.69	6.71	0.9	0.40239
100797	502395	2019-11-21	2019-11-26	Amazona	oratrix	oratrix	8	weiblich	6.5	6.4232	4.79	11.29	2.02	0.988185
100802	502405	2019-12-20	2019-12-23	Psittacus	erithacus	erithacus	1	weiblich	3.47	3.6001	3.03	6.5	1.23	1.03749
100185	502190	2018-08-17	2018-08-21	Ara	chloroptera		NA	weiblich	3.94	3.5224	2.04	5.98	0.54	0.89401
5708	34087	2021-08-11	2021-08-12	Amazona	finschii	finschii	4	männlich	6.32	0.83	0.54	6.86	1.06	0.131329
5708	31312	2021-08-11	2021-08-12	Amazona	viridigenalis		10	weiblich	4.27	1.45	1.19	5.46	0.97	0.339578
5708	34087	2017-09-29	2017-09-30	Amazona	finschii	finschii	1	männlich	3.47	2.9	0.42	3.89	1.13	0.835735
5708	34087	2019-05-24	2019-05-25	Amazona	finschii	finschii	2	männlich	4.35	4.144	3.42	7.77	0.89	0.952644
5708	31312	2017-09-29	2017-09-30	Amazona	viridigenalis		6	weiblich	3.47	3.26	1.71	5.18	1.65	0.939481
5708	31312	2019-05-24	2019-05-25	Amazona	viridigenalis		8	weiblich	3.94	3.2893	2.95	6.89	0.96	0.834848
14325	33220	2019-06-28	2019-06-29	Eclectus	polychloros	polychloros	7	weiblich	4.17	7.5887	8.52	12.69	2.15	1.81983
14325	33219	2019-06-28	2019-06-29	Eclectus	polychloros	polychloros	12	männlich	4.53	4.5584	2.46	6.99	0.98	1.00627
11226	500657	2018-03-19	2018-03-21	Psittacus	erithacus	erithacus	8	weiblich, k	4.33	3.0044	1.63	5.96	0.98	0.693857
11226	500658	2018-03-19	2018-03-21	Psittacus	erithacus	erithacus	8	weiblich, k	4.4	3.0821	2.08	6.48	3.0821	0.700477
15018	33721	2019-03-07	2019-03-08	Psittacus	erithacus	erithacus	8	männlich	3.29	2.9526	2.85	6.14	0.78	0.897447
15018	33722	2019-03-07	2019-03-08	Psittacus	erithacus	erithacus	7	weiblich	2.62	2.6159	3.21	5.83	2.2	0.998435
15018	33721	2017-09-05	2017-09-06	Psittacus	erithacus	erithacus	6	männlich	4.48	4.04	3.34	7.82	0.79	0.901786
15018	33722	2017-09-05	2017-09-06	Psittacus	erithacus	erithacus	5	weiblich	4.14	3.37	2.78	6.92	0.92	0.81401
100804	502414	2021-07-07	2021-07-13	Ara	ararauna		39	weiblich	2.77	3.7037	3.94	6.71	6.29	1.33708
100804	502414	2020-01-23	2020-01-28	Ara	ararauna		38	weiblich	1.97	1.6576	2.25	4.22	4.97	0.841421
100804	502414	2020-06-19	2020-06-23	Ara	ararauna		38	weiblich	3.32	2.3569	2.35	5.67	1.39	0.70991
3962	11948	2020-06-19	2020-06-23	Amazona	aestiva	aestiva	33	männlich	4.35	5.8275	6.04	10.39	1.19	1.33966
3962	11948	2021-03-20	2021-03-23	Amazona	aestiva	aestiva	34	männlich	7.46	2.1497	1.42	8.88	1.18	0.288164
3962	11948	2019-03-13	2019-03-19	Amazona	aestiva	aestiva	32	männlich	6.66	6.4491	4.74	11.4	1.15	0.968333
3962	11948	2018-01-11	2018-01-16	Amazona	aestiva	aestiva	31	männlich	4.58	4.5066	3.81	8.39	1.07	0.983974
3962	11948	2016-11-17	2016-11-23	Amazona	aestiva	aestiva	29	männlich	3.9886	4.8174	3.7814	7.77	1.11	1.20779
472	436	2020-06-11	2020-06-15	Psittacus	erithacus	erithacus	34	männlich	1.97	2.072	2.02	3.99	1.24	1.05178
1144	34164	2018-12-10	2018-12-18	Poicephalus	meyeri		10	weiblich	3.83	3.1857	3.01	6.84	1.36	0.831775
1144	34223	2018-12-10	2018-12-18	Pionus	menstruus	menstruus	9	weiblich	3.11	1.6576	2.25	5.36	0.81	0.53299
1144	34223	2019-10-22	2019-10-24	Pionus	menstruus	menstruus	10	weiblich	3.5	1.7353	1.42	4.92	0.82	0.4958
1144	34164	2022-04-04	2022-04-11	Poicephalus	meyeri		14	weiblich	4.43	1.71	1.76	6.19	1.32	0.386005
1144	34164	2019-10-22	2019-10-24	Poicephalus	meyeri		11	weiblich	4.25	3.108	2.23	6.48	1.48	0.731294
1144	34224	2018-12-10	2018-12-18	Pionus	menstruus	menstruus	8	männlich	4.64	4.3771	3.39	8.03	0.99	0.943341
1144	34224	2019-10-22	2019-10-24	Pionus	menstruus	menstruus	9	männlich	6.29	3.7814	1.22	7.51	0.96	0.601176
1144	34163	2018-12-10	2018-12-18	Poicephalus	meyeri		3	männlich	3.57	2.8231	2.75	6.32	1.31	0.790784
1144	34163	2019-10-22	2019-10-24	Poicephalus	meyeri		4	männlich	3.81	2.5641	2.28	6.09	1.22	0.672992
1144	34223	2022-04-04	2022-04-11	Pionus	menstruus	menstruus	12	weiblich	4.3	1.04	0.67	4.97	0.8	0.24186
1144	34223	2021-02-16	2021-02-18	Pionus	menstruus	menstruus	12	weiblich	3.7	0.8288	0.68	4.38	0.67	0.224
1144	34164	2021-02-16	2021-02-18	Poicephalus	meyeri		13	weiblich	4.2	1.4763	1.65	5.85	1.15	0.3515
1144	34224	2021-02-16	2021-02-18	Pionus	menstruus	menstruus	11	männlich	6.24	1.295	0.83	7.07	0.97	0.207532
1144	34224	2022-04-04	2022-04-11	Pionus	menstruus	menstruus	12	männlich	6.13	1.19	0.06	6.19	0.87	0.194127
1144	502582	2021-02-16	2021-02-18	Poicephalus	senegalus		30	männlich	3.91	2.331	2.8	6.71	1.06	0.596164
1144	34163	2021-02-16	2021-02-18	Poicephalus	meyeri		6	männlich	4.56	1.6058	1.71	6.27	1.17	0.352149
1144	34163	2022-04-04	2022-04-11	Poicephalus	meyeri		7	männlich	4.46	1.55	1.7	6.16	1.86	0.347534
100578	501733	2016-11-16	2016-11-23	Cacatua	alba		14	männlich	2.7713	4.1181	4.1987	6.97	0.99	1.48598
100506	502337	2019-07-03	2019-07-09	Psittacus	erithacus	erithacus	16	männlich	3.55	3.6001	2.98	6.53	1.3	1.01411
100506	501555	2018-10-14	2018-10-18	Cacatua	galerita	triton	4	weiblich, k	2.8	1.8648	1.89	4.69	0.81	0.666
100506	501555	2017-10-16	2017-10-19	Cacatua	galerita	triton	3	weiblich, k	3.06	1.89	1.91	4.97	1.04	0.617647
100506	33459	2017-10-16	2017-10-19	Cacatua	moluccensis		7	männlich	3.08	2.56	1.32	4.4	0.66	0.831169
100506	501430	2017-10-16	2017-10-19	Cacatua	alba		4	weiblich, k	3.08	2.8	1.73	4.81	0.63	0.909091
100506	501556	2017-10-16	2017-10-19	Amazona	aestiva	xanthopteryx	15	weiblich	3.52	2.75	2.28	5.8	1.12	0.78125
100506	501577	2017-10-16	2017-10-19	Amazona	aestiva	xanthopteryx	43	männlich	4.14	4.35	4.02	8.16	1.54	1.05072
5907	500651	2020-08-12	2020-08-17	Poicephalus	gulielmi		17	männlich	2.43	1.5799	1.9	4.33	1.13	0.650165
5907	16196	2017-02-14	2017-02-14	Poicephalus	gulielmi		32	weiblich	2.3569	2.0202	1.5831	3.94	1.05	0.857143
100785	502335	2019-06-07	2019-06-12	Amazona	aestiva	aestiva	40	männlich	7.04	17.9746	19.79	26.83	1.57	2.55321
10823	502391	2019-11-14	2019-11-18	Ara	ararauna		1	weiblich	2.69	1.5281	1.48	4.17	0.86	0.568067
10823	502391	2022-11-14	2022-11-16	Ara	ararauna		3	weiblich, k	3.5	1.32	1.47	4.97	0.59	0.377143
10823	502225	2018-10-08	2018-10-13	Psittacus	erithacus	erithacus	1	männlich	4.01	4.8692	4.1	8.11	1.52	1.21426
10823	502225	2019-11-14	2019-11-18	Psittacus	erithacus	erithacus	2	männlich	3.52	3.2375	2.72	6.24	1.25	0.919744
10823	502225	2020-11-10	2020-11-11	Psittacus	erithacus	erithacus	3	männlich	4.3	2.0461	1.92	6.22	1.27	0.475837
10823	502225	2022-11-14	2022-11-16	Psittacus	erithacus	erithacus	5	männlich	4.09	2.28	2.2	6.29	1.11	0.557457
10823	502392	2019-11-14	2019-11-18	Ara	chloroptera		16	männlich	2.75	1.9684	1.32	4.07	0.82	0.715782
10823	502392	2020-11-10	2020-11-11	Ara	chloroptera		17	männlich	2.46	0.8029	0.78	3.24	0.66	0.326382
10823	502392	2022-11-14	2022-11-16	Ara	chloroptera		19	männlich	2.1	0.88	1.06	3.16	0.76	0.419048
10823	502389	2019-11-14	2019-11-18	Psittacus	erithacus	erithacus	1	weiblich	4.01	3.2893	2.96	6.97	1.55	0.820274
10823	502389	2020-11-10	2020-11-11	Psittacus	erithacus	erithacus	2	weiblich	4.22	1.7612	1.79	6.01	1.47	0.417346
10823	502389	2022-11-14	2022-11-16	Psittacus	erithacus	erithacus	4	weiblich	4.14	2.36	2.46	6.6	1.19	0.570048
10823	502390	2019-11-14	2019-11-18	Psittacus	erithacus	erithacus	1	weiblich	4.358	3.4188	2.582	6.94	1.15	0.784488
10823	502390	2020-11-10	2020-11-11	Psittacus	erithacus	erithacus	2	weiblich	4.33	1.0878	1.03	5.36	1.01	0.251224
10823	502390	2022-11-14	2022-11-16	Psittacus	erithacus	erithacus	4	weiblich	4.07	1.37	1.78	5.85	0.96	0.336609
10823	502224	2018-10-08	2018-10-13	Psittacus	erithacus	erithacus	1	männlich	3.78	6.9412	7.23	11.01	1.33	1.8363
10823	502224	2019-11-14	2019-11-18	Psittacus	erithacus	erithacus	2	männlich	4.48	6.3455	6.32	10.8	1.64	1.41641
10823	502224	2020-11-10	2020-11-11	Psittacus	erithacus	erithacus	3	männlich	4.77	4.921	4.71	9.48	1.5	1.03166
10823	502224	2022-11-14	2022-11-16	Psittacus	erithacus	erithacus	5	männlich	4.01	4.33	6.97	10.98	4.33	1.0798
10823	36388	2022-11-14	2022-11-16	Ara	ararauna		3	weiblich	4.33	1.42	1.7	6.03	1.06	0.327945
10823	502386	2020-11-10	2020-11-11	Pionites	leucogaster	xanthomerius	2	weiblich	3.91	0.8288	1.01	4.92	0.96	0.211969
10823	502386	2022-11-14	2022-11-16	Pionites	leucogaster	xanthomerius	4	weiblich	4.01	0.91	1.17	5.18	0.91	0.226933
10823	502388	2020-11-10	2020-11-11	Pionites	melanocephalus		2	weiblich	3.52	1.2173	1.4	4.92	0.96	0.345824
10823	502388	2022-11-14	2022-11-16	Pionites	melanocephalus		4	weiblich	3.7	1.01	1.25	4.95	0.87	0.272973
10823	502227	2018-10-08	2018-10-13	Ara	chloroptera		1	weiblich	2.46	2.1497	1.94	4.4	0.78	0.873862
10823	502227	2019-11-14	2019-11-18	Ara	chloroptera		2	weiblich	2.75	2.3828	1.96	4.71	0.88	0.866473
10823	502227	2020-10-23	2020-10-24	Ara	chloroptera		3	weiblich	2.33	0.4662	0.8	3.13	0.64	0.200086
10823	502227	2020-11-10	2020-11-11	Ara	chloroptera		3	weiblich	2.67	1.3209	1.32	3.99	0.84	0.494719
10823	502227	2022-11-14	2022-11-16	Ara	chloroptera		5	weiblich	2.38	1.66	1.76	4.14	0.84	0.697479
10823	10823	2018-10-08	2018-10-13	Ara	ararauna		1	männlich	3.91	2.59	2.59	6.5	0.59	0.662404
10823	10823	2019-11-14	2019-11-18	Ara	ararauna		2	männlich	4.04	2.4346	2.25	6.29	0.79	0.602624
10823	10823	2020-11-10	2020-11-11	Ara	ararauna		3	männlich, k	4.43	0.7511	1.6	6.03	0.81	0.169549
10823	10823	2022-11-14	2022-11-16	Ara	ararauna		5	männlich, k	4.64	0.7	1.19	5.83	0.65	0.150862
10823	502385	2020-11-10	2020-11-11	Pionites	leucogaster	xanthomerius	2	männlich	3.06	1.2691	1.27	4.33	0.97	0.414739
10823	502385	2022-11-14	2022-11-16	Pionites	leucogaster	xanthomerius	4	männlich	3.73	1.11	1.01	4.74	0.74	0.297587
10823	502387	2020-11-10	2020-11-11	Pionites	melanocephalus		2	männlich	3.83	0.8806	0.62	4.45	0.97	0.229922
10823	502387	2022-11-14	2022-11-16	Pionites	melanocephalus		4	männlich	3.21	0.78	1.04	4.25	0.7	0.242991
14149	33117	2020-01-14	2020-01-15	Amazona	aestiva	xanthopteryx	5	männlich	4.2	3.0044	1.96	6.16	1.01	0.715333
100544	501983	2019-01-19	2019-01-23	Eolophus	roseicapilla		5	männlich	4.45	5.9311	5.65	10.1	3.72	1.33283
100544	501576	2019-01-19	2019-01-23	Eolophus	roseicapilla		18	weiblich	3.26	4.4807	5.18	8.44	4.67	1.37445
100544	501983	2020-03-28	2020-03-31	Eolophus	roseicapilla		6	männlich	4.51	4.0663	3.8	8.31	1.7	0.901619
100544	501576	2020-03-28	2020-03-31	Eolophus	roseicapilla		19	weiblich	2.87	3.108	3.19	6.06	1.46	1.08293
100544	501983	2021-08-05	2021-08-07	Eolophus	roseicapilla		7	männlich	6.06	2.23	1.58	7.64	1.37	0.367987
100544	501576	2021-08-05	2021-08-07	Eolophus	roseicapilla		20	weiblich	2.77	2.07	2.25	5.02	2.69	0.747292
100544	501983	2017-03-18	2017-03-21	Eolophus	roseicapilla		3	männlich	4.39	5.8016	1.57	5.96	1.44	1.32155
100544	501983	2018-01-12	2018-01-16	Eolophus	roseicapilla		4	männlich	4.47	6.3714	3.56	8.03	1.22	1.42537
100544	501576	2017-09-16	2017-09-19	Eolophus	roseicapilla		16	weiblich	3.34	3.39	3.99	7.33	2.39	1.01497
7745	25435	2017-09-21	2017-09-22	Amazona	ochrocephala	ochrocephala	12	männlich	3.03	2.59	2.38	5.41	0.76	0.854785
12	393	2019-11-21	2019-11-26	Amazona	ochrocephala	panamensis	39	männlich	3.81	2.9267	2.85	6.66	1.01	0.768163
12	393	2021-04-17	2021-04-20	Amazona	ochrocephala	panamensis	41	männlich	3.79	1.3209	2.89	6.68	1.47	0.348522
12	393	2022-04-08	2022-04-12	Amazona	ochrocephala	panamensis	42	männlich	3.47	1.48	1.81	5.28	1.07	0.426513
12	393	2016-11-16	2016-11-23	Amazona	ochrocephala	panamensis	36	männlich	4.0404	3.5483	2.4396	6.48	1.4	0.878205
12	393	2017-12-13	2017-12-19	Amazona	ochrocephala	panamensis	37	männlich	4.2	6.14	3.36	7.56	1.23	1.4619
100909	502660	2021-07-09	2021-07-13	Amazona	aestiva	aestiva	33	weiblich	3	2.6677	2.34	5.34	1.15	0.889233
100799	502397	2019-11-22	2019-11-26	Psittacus	erithacus	erithacus	28	männlich	3.91	4.0663	3.52	7.43	1.13	1.03997
100799	502397	2021-01-23	2021-01-26	Psittacus	erithacus	erithacus	30	männlich	3.24	2.59	2.28	5.52	1.14	0.799383
11562	30001	2018-11-30	2018-12-01	Ara	maracana		10	männlich, k	3.83	3.2634	2.39	6.22	1.58	0.852063
11562	30230	2018-11-30	2018-12-01	Ara	maracana		10	männlich, k	3.13	2.4864	1.27	4.4	0.88	0.794377
100709	502113	2019-04-14	2019-04-17	Amazona	amazonica		2	männlich	3.52	3.5742	3.47	6.99	1.13	1.0154
100709	502113	2018-01-13	2018-01-16	Amazona	amazonica		1	männlich	4.09	5.3095	5.16	9.25	0.87	1.29817
100641	501948	2016-12-15	2016-12-20	Amazona	aestiva	aestiva	10	männlich	3.7037	2.7972	1.7363	5.44	0.99	0.755245
100626	501951	2019-11-22	2019-11-26	Pionites	melanocephalus		8	männlich	3.08	3.7296	2.1	5.18	1.2	1.21091
7396	22683	2019-08-13	2019-08-14	Amazona	auropalliata	parvipes	31	männlich	2.64	3.7037	3.32	5.96	5.94	1.40292
7396	22683	2022-10-09	2022-10-11	Amazona	auropalliata	parvipes	34	männlich	3.73	2.51	2.18	5.91	1.46	0.672922
7396	32946	2022-10-09	2022-10-11	Amazona	aestiva	aestiva	22	weiblich	4.14	1.86	2.28	6.42	1.13	0.449275
7396	22683	2022-03-31	2022-04-01	Amazona	auropalliata	parvipes	34	männlich	3.42	3.06	9.27	12.69	2.21	0.894737
7396	32946	2018-01-17	2018-01-18	Amazona	aestiva	aestiva	20	weiblich	4.01	4.5066	4.33	8.34	1.23	1.12384
7396	22683	2018-01-17	2018-01-18	Amazona	auropalliata	parvipes	30	männlich	4.14	5.5167	4.69	8.83	2.07	1.33254
100725	502146	2018-04-16	2018-04-17	Psittacus	erithacus	erithacus	34	männlich	2.93	2.59	1.97	4.9	0.76	0.883959
17047	502698	2021-10-16	2021-10-19	Cacatua	sulphurea	abotti	38	weiblich	5.28	1.68	1.53	6.81	0.83	0.318182
17047	502699	2021-10-16	2021-10-19	Cacatua	sulphurea	sulphurea	NA	männlich	3.21	2.07	1.79	5	0.76	0.64486
17047	502655	2021-07-07	2021-07-13	Cacatua	sulphurea	sulphurea	NA	männlich	4.07	1.4245	0.88	4.95	0.8	0.35
15943	34434	2019-05-16	2019-05-17	Amazona	ochrocephala	ochrocephala	9	männlich	3.81	2.7972	2.38	6.19	1.14	0.734173
17431	35912	2022-03-11	2022-03-16	Cacatua	goffiniana		10	männlich	2.98	1.99	1.84	4.82	1.03	0.667785
14923	33678	2017-07-19	2017-07-20	Amazona	amazonica		50	männlich	3.3152	2.6418	1.7648	5.08	1.13	0.796875
14889	33642	2017-06-26	2017-06-27	Psittacus	erithacus	erithacus	15	weiblich	3.4447	3.6778	3.3453	6.79	0.79	1.06767
100570	501646	2017-11-09	2017-11-15	Amazona	aestiva	xanthopteryx	15	männlich, k	4.71	5.8	6.17	10.88	1.01	1.23142
100570	501647	2017-11-09	2017-11-15	Amazona	aestiva	xanthopteryx	1	männlich, k	3.34	5.08	3.14	6.48	1.55	1.52096
14868	33630	2017-06-13	2017-06-15	Psittacus	erithacus	erithacus	40	männlich	3.9109	5.2577	4.7391	8.65	0.91	1.34437
15052	33743	2019-11-23	2019-11-26	Amazona	aestiva	aestiva	36	männlich	4.09	4.2735	4.98	9.07	1.63	1.04487
15052	33743	2021-09-16	2021-09-20	Amazona	aestiva	aestiva	38	männlich	6.63	2.8	2.25	8.88	1.89	0.422323
15052	33743	2017-10-12	2017-10-19	Amazona	aestiva	aestiva	34	männlich	3.73	4.61	4.87	8.6	2.25	1.23592
6780	20744	2017-11-10	2017-11-15	Psittacus	erithacus	erithacus	27	weiblich	3.03	2.64	1.89	4.92	0.84	0.871287
100655	501982	2017-10-13	2017-10-19	Amazona	ochrocephala	ochrocephala	5	männlich	2.87	2.23	1.84	4.71	2	0.777003
100655	501978	2017-03-17	2017-03-21	Amazona	ochrocephala	ochrocephala	8	weiblich	2.3051	2.4864	2.2749	4.58	1.21	1.07865
100655	501978	2017-04-07	2017-04-11	Amazona	ochrocephala	ochrocephala	8	weiblich	2.9008	1.9684	0.9892	3.89	0.91	0.678571
100655	501978	2017-10-13	2017-10-19	Amazona	ochrocephala	ochrocephala	8	weiblich	3.42	3.03	2.64	6.06	1.55	0.885965
13020	501861	2018-02-12	2018-02-14	Ara	nobilis		6	weiblich, k	4.01	3.0562	2.05	6.06	0.99	0.762145
13020	501862	2017-07-11	2017-01-17	Ara	nobilis		6	männlich, k	3.2634	2.4087	0.8766	4.14	1.28	0.738095
16778	35292	2021-02-05	2021-02-06	Psittacus	erithacus	erithacus	24	männlich	4.51	2.9526	2.28	6.79	1.08	0.654678
16778	35292	2022-07-22	2022-07-23	Psittacus	erithacus	erithacus	25	männlich	4.87	3.26	3.94	8.81	1.22	0.669405
10909	28642	2021-06-24	2021-06-25	Psittacus	erithacus	erithacus	23	männlich	1.71	1.3468	1.55	3.26	0.46	0.787602
7054	22091	2018-07-22	2018-07-24	Ara	ararauna		38	weiblich	1.63	1.2691	5.62	7.25	29.3	0.778589
7054	22090	2018-07-22	2018-07-24	Ara	chloroptera		40	männlich	2.54	2.1756	1.6	4.14	0.96	0.856535
16774	35290	2021-02-03	2021-02-04	Amazona	aestiva	xanthopteryx	9	weiblich	4.35	0.9065	1.06	5.41	0.99	0.208391
16774	35290	2022-02-23	2022-02-24	Amazona	aestiva	xanthopteryx	10	weiblich	3.6	1.11	1.48	5.08	1	0.308333
100823	502485	2020-08-09	2020-08-17	Ara	chloroptera		11	weiblich	3.08	1.0619	1.22	4.3	1.07	0.344773
100823	502472	2020-08-09	2020-08-17	Ara	chloroptera		13	männlich	2.46	1.0101	1.04	3.5	1.07	0.41061
12299	31015	2016-12-21	2016-12-22	Pionites	leucogaster	xanthomerius	5	weiblich	3.5224	2.3051	0.8776	4.4	0.83	0.654412
100696	502098	2018-01-08	2018-01-16	Psittacus	erithacus	erithacus	3	weiblich	5.05	4.8174	3.68	8.73	1.21	0.953941
101003	502931	2023-01-11	2023-01-14	Pionus	chalcopterus		9	männlich	5.05	1.74	1.87	6.92	1.9	0.344554
101003	502932	2023-01-11	2023-01-14	Pionus	chalcopterus		9	weiblich	4.38	1.48	1.71	6.09	1.94	0.3379
9407	26488	2017-10-16	2017-10-19	Amazona	aestiva	aestiva	16	männlich	3.83	4.71	4.1	7.93	3.66	1.22977
9407	26488	2020-10-11	2020-10-17	Amazona	aestiva	aestiva	19	männlich	4.61	2.8231	13.26	17.87	12	0.612386
100920	502723	2021-12-09	2021-12-14	Pionus	fuscus		2	weiblich	6.5	1.63	0.96	7.46	1.32	0.250769
100920	502677	2021-09-17	2021-09-20	Pionus	fuscus		3	männlich	3.91	1.63	1.4	5.31	1.08	0.41688
100233	500650	2019-04-12	2019-04-17	Amazona	aestiva	aestiva	44	männlich	4.25	3.8332	3.78	8.03	0.91	0.901929
100233	500706	2019-04-12	2019-04-17	Amazona	aestiva	aestiva	12	weiblich	3.21	3.2893	2.75	5.96	1.63	1.0247
100233	500650	2018-04-16	2018-04-17	Amazona	aestiva	aestiva	43	männlich	4.12	4.4807	3.96	8.08	1.21	1.08755
100233	500706	2018-04-16	2018-04-17	Amazona	aestiva	aestiva	11	weiblich	3.91	3.8591	3.63	7.54	1.37	0.986982
100425	501165	2022-10-19	2022-10-26	Amazona	aestiva	xanthopteryx	27	männlich	6.97	2.28	2.15	9.12	1.31	0.327116
100425	501375	2022-10-19	2022-10-26	Amazona	aestiva	xanthopteryx	10	weiblich	3.7	1.42	1.32	5.02	0.79	0.383784
16776	35291	2021-02-16	2021-02-18	Amazona	aestiva	aestiva	27	männlich	5.46	3.3411	4.38	9.84	2.95	0.611923
17146	35591	2021-08-23	2021-08-24	Psittacus	erithacus	erithacus	13	männlich	3.55	3.11	3.03	6.58	1.24	0.876056
100968	502792	2022-07-05	2022-07-11	Psittacus	erithacus	erithacus	6	männlich	4.33	3.86	4.27	8.6	1.28	0.891455
100968	502793	2022-07-05	2022-07-11	Psittacus	erithacus	erithacus	1	weiblich	3.52	1.4	1.63	5.15	0.87	0.397727
100824	502473	2020-05-17	2020-07-21	Amazona	aestiva	xanthopteryx	32	männlich	6.27	6.5268	10.67	16.94	5.86	1.04096
100600	501833	2020-02-27	2020-03-03	Amazona	auropalliata	auropalliata	16	männlich	2.8	2.6936	1.6	4.4	0.75	0.962
4979	502770	2022-04-30	2022-05-03	Eolophus	roseicapilla		4	weiblich	5.93	2.33	2.46	8.39	1.49	0.392917
33885	15140	2017-11-17	2017-11-18	Psittacus	erithacus	erithacus	18	männlich	4.43	5	4.45	8.88	1.48	1.12867
100697	502099	2017-11-10	2017-11-15	Amazona	ochrocephala	ochrocephala	14	männlich	3.21	3.32	2.49	5.7	0.81	1.03427
11200	29365	2019-06-17	2019-06-18	Psittacus	erithacus	erithacus	22	weiblich	2.2	3.7555	6.87	9.07	9.05	1.70705
11200	29365	2021-06-17	2021-06-18	Psittacus	erithacus	erithacus	24	weiblich	3.29	5.0764	4.35	7.64	3.01	1.54298
11200	29365	2018-06-07	2018-06-08	Psittacus	erithacus	erithacus	21	weiblich	2.95	3.447	3.4	6.35	2.01	1.16847
14591	33481	2017-03-04	2017-03-08	Poicephalus	senegalus		9	weiblich	5.9052	4.0922	1.6848	7.59	1.44	0.692982
10698	35501	2021-06-02	2021-06-03	Psittacus	erithacus	erithacus	31	männlich	5.13	4.2994	3.83	8.96	0.98	0.83809
10698	35501	2022-03-31	2022-04-01	Psittacus	erithacus	erithacus	32	männlich	3.94	10.9	10.9	14.84	1.01	2.7665
100082	35236	2021-11-12	2021-11-17	Amazona	autumnalis		1	männlich, k	4.35	2.67	2.25	6.6	1.65	0.613793
100082	35236	2023-03-11	2023-03-14	Amazona	autumnalis		3	männlich, k	4.38	2.95	2.77	7.15	1.14	0.673516
100082	35237	2021-11-12	2021-11-17	Amazona	autumnalis		2	männlich, k	4.43	3.42	3.06	7.49	2.12	0.772009
100082	35237	2023-03-11	2023-03-14	Amazona	autumnalis		4	männlich, k	4.07	2.77	2.59	6.66	1.29	0.68059
100082	502727	2023-03-11	2023-03-14	Amazona	autumnalis		2	männlich, k	4.64	1.32	1.06	5.7	1.13	0.284483
100082	502728	2023-03-11	2023-03-14	Amazona	autumnalis		2	männlich, k	4.12	2.87	2.64	6.76	1.11	0.696602
100082	502303	2019-04-13	2019-04-17	Psittacus	erithacus	erithacus	3	weiblich	4.25	3.7814	2.95	7.2	0.89	0.889741
100082	502303	2020-06-22	2020-06-23	Psittacus	erithacus	erithacus	2	weiblich	4.58	3.6001	2.67	7.25	1.04	0.786048
100082	500186	2019-04-13	2019-04-17	Psittacus	erithacus	erithacus	12	männlich	5.18	5.8016	5.18	10.36	1.09	1.12
100082	500186	2020-06-19	2020-06-23	Psittacus	erithacus	erithacus	13	männlich	4.61	4.662	4.38	8.99	1.76	1.01128
100082	500186	2020-09-18	2020-09-23	Psittacus	erithacus	erithacus	13	männlich	6.5	3.5224	2.98	9.48	1.96	0.541908
100082	500186	2017-02-10	2017-02-14	Psittacus	erithacus	erithacus	10	männlich	4.0922	4.1699	3.5178	7.61	1.11	1.01899
100082	500186	2017-11-08	2017-11-15	Psittacus	erithacus	erithacus	10	männlich	3.29	4.84	2.21	5.5	1.22	1.47112
100082	500185	2017-02-10	2017-02-14	Psittacus	erithacus	erithacus	11	weiblich	4.2735	3.0303	2.1265	6.4	0.99	0.709091
100082	500185	2017-11-08	2017-11-15	Psittacus	erithacus	erithacus	11	weiblich	3.24	2.72	2.48	5.72	1.14	0.839506
100849	502548	2020-11-11	2020-11-17	Amazona	aestiva	xanthopteryx	35	weiblich	3.5	0.7252	0.64	4.14	1.47	0.2072
16610	35085	2022-03-25	2022-03-26	Poicephalus	senegalus		23	weiblich	3.99	1.61	2.46	6.45	0.98	0.403509
11948	30429	2017-04-19	2017-04-20	Amazona	ochrocephala	ochrocephala	6	weiblich	1.6058	4.0663	5.3842	6.99	13.65	2.53226
11948	30429	2018-08-28	2018-08-29	Amazona	ochrocephala	ochrocephala	7	weiblich	2.77	1.9684	1.61	4.38	0.92	0.710614
11948	30429	2019-08-20	2019-08-21	Amazona	ochrocephala	ochrocephala	8	weiblich	2.62	2.1497	2.02	4.64	1.13	0.820496
11948	30429	2021-08-17	2021-08-18	Amazona	ochrocephala	ochrocephala	10	weiblich	3.16	1.53	1.5	4.66	0.96	0.484177
11948	30430	2020-08-25	2020-08-26	Amazona	ochrocephala	ochrocephala	9	männlich	3.26	1.2432	1.35	4.61	0.96	0.38135
11948	30430	2019-08-20	2019-08-21	Amazona	ochrocephala	ochrocephala	8	männlich	2.87	1.9425	1.48	4.35	0.92	0.676829
11948	30430	2022-07-01	2022-07-02	Amazona	ochrocephala	ochrocephala	11	männlich	4.35	1.19	0.8	5.15	0.99	0.273563
11948	30430	2017-04-19	2017-04-20	Amazona	ochrocephala	ochrocephala	6	männlich	3.0821	2.1497	1.0579	4.14	0.96	0.697479
100700	502350	2019-08-12	2019-08-13	Psittacus	erithacus	erithacus	15	männlich	3.91	4.2476	4.07	7.98	1.05	1.08634
100700	502100	2019-08-12	2019-08-13	Psittacus	erithacus	timneh	29	weiblich	4.4	4.2994	4.41	8.81	1.2	0.977136
100700	502100	2017-11-09	2017-11-15	Psittacus	erithacus	timneh	27	weiblich	7.23	7.51	4.43	11.66	1.71	1.03873
16110	502498	2020-08-13	2020-08-17	Psittacus	erithacus	erithacus	4	weiblich	4.56	2.1497	3.18	7.74	1.24	0.471425
17013	35503	2021-06-05	2021-06-08	Psittacus	erithacus	erithacus	1	weiblich	4.43	2.0202	1.73	6.16	1.06	0.456027
100954	502761	2022-04-11	2022-04-12	Amazona	oratrix	oratrix	16	weiblich	5.26	1.09	0.93	6.19	1.3	0.207224
100865	502575	2021-01-25	2021-01-26	Eclectus	polychloros	polychloros	20	weiblich	5.26	3.2634	2.61	7.87	1.64	0.620418
100773	502298	2019-04-16	2019-04-17	Cacatua	galerita	triton	16	männlich	3.03	3.6778	2.67	5.7	0.87	1.2138
7447	500845	2021-09-21	2021-09-22	Amazona	aestiva	xanthopteryx	14	weiblich	2.98	2.38	7.17	10.15	2.6	0.798658
7447	500845	2021-01-21	2021-01-25	Amazona	aestiva	xanthopteryx	14	weiblich	4.87	3.9109	9.71	14.58	15.68	0.80306
7447	500845	2017-04-07	2017-04-11	Amazona	aestiva	xanthopteryx	10	weiblich	4.4807	7.8477	9.5093	13.99	3.68	1.75145
2687	31371	2018-04-18	2018-04-19	Psittacus	erithacus	erithacus	29	weiblich	3.19	3.0821	3.62	6.81	1.47	0.966176
100744	502216	2018-09-14	2018-09-18	Cacatua	galerita	eleonora	9	weiblich	6.16	5.3354	3.66	9.82	1.06	0.866136
100744	502216	2019-08-10	2019-08-13	Cacatua	galerita	eleonora	10	weiblich	4.58	5.0505	4.9	9.48	0.86	1.10273
100744	502215	2019-10-16	2019-10-24	Cacatua	sulphurea	citrinocristata	14	männlich	0.1	2.3051	6.82	6.92	0.67	23.051
100904	502650	2021-09-12	2021-06-15	Psittacus	erithacus	erithacus	18	weiblich	4.64	2.5123	1.94	6.58	1.49	0.541444
100904	502650	2022-07-07	2022-07-11	Psittacus	erithacus	erithacus	19	weiblich	3.63	2.51	2.48	6.11	1.38	0.69146
100225	500634	2016-11-18	2016-11-23	Amazona	aestiva	aestiva	9	männlich, k	2.4864	2.5641	2.1536	4.64	1.16	1.03125
100225	500634	2017-12-14	2017-12-19	Amazona	aestiva	aestiva	10	männlich, k	3.06	NA	2.38	5.44	1.03	NA
100733	502167	2019-05-16	2019-05-17	Ara	ararauna		4	männlich	2.64	2.072	1.69	4.33	0.5	0.784848
100733	502168	2019-05-16	2019-05-17	Ara	ararauna		5	männlich	1.89	1.295	0.96	2.85	0.68	0.685185
100733	502168	2018-08-03	2018-08-04	Ara	ararauna		4	männlich	3.16	2.5382	2.51	5.67	0.68	0.803228
15687	34424	2019-05-16	2019-05-17	Ara	auricollis		2	männlich	2.1	1.8648	1.71	3.81	0.84	0.888
15687	34425	2019-05-16	2019-05-17	Ara	auricollis		2	weiblich	1.86	1.2432	1.14	3	0.71	0.668387
15420	34019	2018-11-20	2018-11-21	Poicephalus	senegalus		11	männlich	2.31	1.3468	0.85	3.16	0.8	0.58303
15420	34019	2018-05-04	2018-05-05	Poicephalus	senegalus		11	männlich	2.25	1.9943	1.69	3.94	0.63	0.886356
9229	26140	2017-08-19	2017-08-22	Psittacus	erithacus	erithacus	16	weiblich	3.9109	3.2375	2.3091	6.22	1.16	0.827815
9229	26140	2019-08-09	2019-08-13	Psittacus	erithacus	erithacus	18	weiblich	3.96	3.0562	2.46	6.42	1.01	0.771768
9229	26140	2022-01-15	2022-01-18	Psittacus	erithacus	erithacus	21	weiblich	5	0.83	0.75	5.75	0.66	0.166
9229	500940	2017-08-19	2017-08-22	Psittacus	erithacus	erithacus	14	männlich	3.1598	3.4447	3.0602	6.22	0.98	1.09016
9229	500940	2020-08-15	2020-08-18	Psittacus	erithacus	erithacus	17	männlich	2.9	2.5641	2.59	5.49	1.04	0.884172
9229	500940	2020-11-13	2020-11-17	Psittacus	erithacus	erithacus	17	männlich	3.89	1.4504	1.29	5.18	0.83	0.372853
9229	500940	2022-01-15	2022-01-18	Psittacus	erithacus	erithacus	19	männlich	3.68	2.51	2.51	6.19	1.08	0.682065
9229	500940	2022-04-30	2022-05-03	Psittacus	erithacus	erithacus	19	männlich	3.57	3.57	3.63	7.2	1.55	1
100817	502454	2020-06-17	2020-06-23	Deroptyus	accipitrinus		3	männlich	2.77	2.0202	1.53	4.3	0.9	0.729314
100817	502453	2020-06-17	2020-06-23	Deroptyus	accipitrinus		3	weiblich	3.21	2.072	1.35	4.56	0.87	0.645483
16210	34761	2020-01-30	2020-01-31	Psittacus	erithacus	erithacus	6	männlich	4.77	4.4548	3.16	7.93	0.95	0.93392
16210	34761	2021-01-04	2021-01-05	Psittacus	erithacus	erithacus	7	männlich	2.23	2.59	2.17	4.4	0.9	1.16143
100829	502478	2020-07-17	2020-07-21	Cacatua	goffiniana		30	männlich	3.81	3.3929	3.13	6.94	2.52	0.890525
7730	502157	2019-11-23	2019-11-26	Eolophus	roseicapilla		1	weiblich, k	4.64	3.6778	2.35	6.99	0.81	0.792629
7730	502157	2021-01-23	2021-01-26	Eolophus	roseicapilla		3	weiblich, k	6.24	1.6058	1.19	7.43	1.15	0.25734
7730	502157	2022-04-30	2022-05-03	Eolophus	roseicapilla		4	weiblich, k	3.47	1.76	2.07	5.54	1.4	0.507205
7730	502158	2019-11-23	2019-11-26	Eolophus	roseicapilla		1	männlich, k	5.83	3.9109	1.86	7.69	0.9	0.670823
7730	502158	2021-01-23	2021-01-26	Eolophus	roseicapilla		3	männlich, k	5.08	1.5022	1.16	6.24	0.75	0.295709
7730	502158	2022-04-30	2022-05-03	Eolophus	roseicapilla		4	männlich, k	3.94	1.27	1.68	5.62	0.89	0.322335
7730	23312	2017-12-17	2017-12-19	Eolophus	roseicapilla		14	weiblich	3.89	5.36	4.5	8.39	1.22	1.37789
7730	23312	2016-11-19	2016-11-23	Eolophus	roseicapilla		13	weiblich	4.2217	4.1958	3.5483	7.77	2.35	0.993865
7730	23313	2016-11-19	2016-11-23	Eolophus	roseicapilla		16	weiblich	4.3512	4.2994	2.3788	6.73	1.53	0.988095
7730	23313	2017-12-17	2017-12-19	Eolophus	roseicapilla		17	weiblich	6.09	NA	2.33	8.42	0.83	NA
7730	23711	2017-12-17	2017-12-19	Eolophus	roseicapilla		14	männlich	8.62	8.83	0.26	8.88	2.2	1.02436
7730	23712	2016-11-19	2016-11-23	Eolophus	roseicapilla		13	männlich	4.1699	4.0922	3.8801	8.05	2.15	0.981366
7730	23712	2017-12-17	2017-12-19	Eolophus	roseicapilla		14	männlich	8.62	7.69	0.7	9.32	1.48	0.892111
100674	501999	2017-05-04	2017-05-09	Psittacus	erithacus	erithacus	18	weiblich	3.2375	5.0246	2.9825	6.22	1.24	1.552
15495	502221	2019-05-07	2019-05-14	Amazona	ochrocephala	ochrocephala	2	männlich, k	2.87	2.1238	1.79	4.66	1.24	0.74
15495	502221	2020-07-14	2020-07-21	Amazona	ochrocephala	ochrocephala	3	männlich, k	2.77	1.0101	0.96	3.73	1.35	0.364657
15495	502221	2021-10-12	2021-10-15	Amazona	ochrocephala	ochrocephala	4	männlich, k	6.5	3.39	3.34	9.84	1.36	0.521538
15495	502221	2022-10-14	2022-10-21	Amazona	ochrocephala	ochrocephala	5	männlich, k	3.26	0.7	0.57	3.83	1.15	0.214724
15495	502243	2018-11-13	2018-11-21	Amazona	aestiva	xanthopteryx	6	weiblich	3.86	4.8951	5.75	9.61	1.53	1.26816
15495	502243	2019-05-07	2019-05-14	Amazona	aestiva	xanthopteryx	7	weiblich	4.58	5.439	5.81	10.39	2.13	1.18755
15495	502243	2021-10-12	2021-10-15	Amazona	aestiva	xanthopteryx	9	weiblich	3.5	0.75	0.75	4.25	0.97	0.214286
15495	502243	2022-10-14	2022-10-21	Amazona	aestiva	xanthopteryx	10	weiblich	6.63	2.85	2.69	9.32	1.54	0.429864
100721	34435	2019-06-04	2019-06-12	Psittacus	erithacus	erithacus	14	männlich	3.89	3.9886	3.65	7.54	1.32	1.02535
100721	34436	2019-06-04	2019-06-12	Psittacus	erithacus	erithacus	11	männlich	4.04	3.9886	3.7	7.74	1.58	0.987277
100721	502139	2018-03-17	2018-03-21	Psittacus	erithacus	erithacus	6	männlich	3.89	3.9627	3.52	7.41	0.95	1.01869
100721	502138	2018-03-17	2018-03-21	Psittacus	erithacus	erithacus	8	weiblich	4.56	4.1699	3.6	8.16	1.25	0.914452
13359	502119	2018-02-04	2018-02-07	Ara	ararauna		12	weiblich	3.37	2.3569	2.48	5.85	0.78	0.699377
100656	501979	2017-03-17	2017-03-21	Psittacus	erithacus	erithacus	35	männlich	4.5584	4.2476	2.4316	6.99	1.48	0.931818
8844	33523	2017-03-20	2017-03-21	Psittacus	erithacus	erithacus	20	weiblich	3.4965	4.5325	3.4935	6.99	1.2	1.2963
8844	33523	2018-02-11	2018-02-14	Psittacus	erithacus	erithacus	21	weiblich	3.73	3.7037	2.95	6.68	0.91	0.992949
8844	33523	2019-09-18	2019-09-25	Psittacus	erithacus	erithacus	22	weiblich	3.6	5.1541	5.1	8.7	1.31	1.43169
8844	33523	2021-04-17	2021-04-20	Psittacus	erithacus	erithacus	24	weiblich	4.26	7.2002	5.3	9.56	2	1.69019
8844	33523	2022-04-09	2022-04-12	Psittacus	erithacus	erithacus	25	weiblich	4.33	3.78	3.91	8.24	1.17	0.872979
8582	33329	2017-02-07	2017-02-08	Ara	chloroptera		11	weiblich, k	2.1497	2.1756	1.9403	4.09	1.09	1.01205
10052	27450	2021-08-17	2021-08-18	Amazona	auropalliata	auropalliata	34	weiblich	2.82	6.5	5.78	8.6	1.73	2.30496
14850	33616	2019-06-11	2019-06-12	Psittacus	erithacus	erithacus	32	weiblich	4.95	5.5167	5.13	10.08	2.26	1.11448
14850	33616	2021-05-25	2021-05-26	Psittacus	erithacus	erithacus	34	weiblich	6.37	2.0979	2.28	8.65	1.43	0.329341
14850	33616	2017-07-08	2017-07-11	Psittacus	erithacus	erithacus	30	weiblich	3.0044	5.9311	13.3356	16.34	18.94	1.97414
14850	33616	2018-07-12	2018-07-14	Psittacus	erithacus	erithacus	31	weiblich	3.6	5.4908	6.19	9.79	3.66	1.52522
100518	501670	2018-10-14	2018-10-18	Amazona	aestiva	xanthopteryx	23	weiblich	3.89	9.583	14.11	18	5.97	2.4635
100518	501670	2019-10-20	2019-10-24	Amazona	aestiva	xanthopteryx	24	weiblich	4.53	6.6822	8.24	12.77	2.78	1.4751
100518	501670	2020-03-01	2020-03-03	Amazona	aestiva	xanthopteryx	25	weiblich	8.91	3.6001	16.71	25.62	14.64	0.404052
100518	34439	2021-10-10	2021-10-13	Psittacus	erithacus	erithacus	15	weiblich	3.42	2.56	2.36	5.78	2.45	0.748538
100888	502619	2022-06-09	2022-06-11	Psittacus	erithacus	erithacus	10	männlich	2.93	3.52	3.21	6.14	0.71	1.20137
100889	502619	2021-06-09	2021-06-11	Psittacus	erithacus	erithacus	9	männlich	5.23	3.3411	3.01	8.24	1.04	0.638834
100402	501101	2018-09-15	2018-09-18	Amazona	autumnalis		28	männlich	4.43	5.7239	4.89	9.32	1.97	1.29208
100588	501803	2018-02-10	2018-02-14	Eclectus	polychloros	polychloros	5	weiblich, k	4.48	5.439	4.84	9.32	1.45	1.21406
100588	501803	2016-12-17	2016-12-20	Eclectus	polychloros	polychloros	3	weiblich, k	4.144	3.0044	2.516	6.66	1.41	0.725
100588	501804	2018-02-10	2018-02-14	Eclectus	polychloros	polychloros	5	männlich, k	4.01	2.849	2.7	6.71	1.11	0.710474
100552	501599	2019-09-20	2019-09-25	Amazona	barbadensis		11	männlich	3.86	3.2893	3.21	7.07	1.29	0.85215
100552	501599	2018-06-14	2018-06-19	Amazona	barbadensis		10	männlich	3.16	3.3411	3.73	6.89	0.59	1.05731
100552	501599	2017-02-10	2017-02-14	Amazona	barbadensis		9	männlich	4.4289	4.0922	1.7911	6.22	1.17	0.923977
100552	501648	2019-09-20	2019-09-25	Amazona	barbadensis		5	weiblich	3.57	3.1339	3.16	6.73	1.28	0.877843
100552	501648	2018-06-14	2018-06-19	Amazona	barbadensis		4	weiblich	3.76	3.367	3.05	6.81	1.49	0.895479
100552	501648	2017-02-10	2017-02-14	Amazona	barbadensis		3	weiblich	3.8332	3.2116	3.1868	7.02	1.41	0.837838
15764	34314	2019-10-23	2019-10-24	Psittacus	erithacus	erithacus	3	weiblich	3.08	2.849	2.28	5.36	1.35	0.925
15764	34313	2019-10-23	2019-10-24	Psittacus	erithacus	erithacus	9	männlich	3.6	3.5224	2.59	6.19	1.23	0.978444
4759	500457	2022-07-05	2022-07-11	Eolophus	roseicapilla		23	männlich	4.92	1.17	1.14	6.06	1.36	0.237805
4759	500457	2017-06-01	2017-06-07	Eolophus	roseicapilla		18	männlich	3.83	3.16	2.46	6.29	1.45	0.825065
100159	500458	2016-11-19	2016-11-23	Amazona	finschii		10	männlich	3.1857	2.6159	2.1243	5.31	0.92	0.821138
100158	500458	2018-01-13	2018-01-16	Amazona	finschii		12	männlich	3.68	3.2375	2.61	6.29	0.91	0.879755
100159	500458	2018-12-15	2018-12-18	Amazona	finschii		12	männlich	2.85	2.4605	2.05	4.9	0.82	0.863333
100159	500458	2019-11-23	2019-11-26	Amazona	finschii		13	männlich	3.52	3.0821	2.8	6.32	0.91	0.875597
100159	500458	2020-11-14	2020-11-17	Amazona	finschii		14	männlich	3.11	1.554	1.27	4.38	0.47	0.499678
100159	500458	2021-12-11	2021-12-14	Amazona	finschii		15	männlich	4.43	1.4	1.48	5.91	1.06	0.316027
100159	500458	2023-01-16	2023-01-17	Amazona	finschii		17	männlich	5.59	2.46	2.7	8.29	1.19	0.440072
100159	501508	2017-02-11	2017-02-14	Amazona	finschii		3	männlich	3.3929	2.7972	1.2671	4.66	0.93	0.824427
100159	501508	2019-01-19	2019-01-23	Amazona	finschii		5	männlich	3.26	3.0044	2.49	5.75	1.27	0.921595
100159	501508	2020-01-25	2020-01-28	Amazona	finschii		6	männlich	3.7	3.3152	3.32	7.02	1.72	0.896
100159	501508	2020-12-12	2020-12-12	Amazona	finschii		6	männlich	4.93	1.5281	1.13	6.06	1.27	0.309959
100159	501508	2021-12-11	2021-12-14	Amazona	finschii		7	männlich	4.58	1.94	1.87	6.45	1.41	0.423581
100159	501508	2023-01-16	2023-01-17	Amazona	finschii		9	männlich	4.84	1.81	2.13	6.97	0.96	0.373967
100159	502573	2021-12-11	2021-12-14	Amazona	finschii		2	weiblich	5.46	2.56	2.52	7.98	1.65	0.468864
100159	502573	2023-01-16	2023-01-17	Amazona	finschii		4	weiblich	3.5	3.5	3.62	7.12	1.22	1
100159	501968	2017-02-11	2017-02-14	Amazona	finschii		1	weiblich	3.4706	2.8749	2.5894	6.06	1.12	0.828358
100159	501968	2018-03-17	2018-03-21	Amazona	finschii		2	weiblich	3.68	4.0404	4.61	8.29	2.11	1.09793
100159	501968	2019-01-23	2019-01-23	Amazona	finschii		3	weiblich	3.26	2.7454	2.39	5.65	1.22	0.842147
100159	501968	2020-01-25	2020-01-28	Amazona	finschii		4	weiblich	4.04	4.0404	2.95	6.99	1.44	1.0001
100159	501968	2020-12-12	2020-12-15	Amazona	finschii		4	weiblich	4.33	1.7094	1.83	6.16	1.32	0.394781
100159	501968	2021-07-10	2021-07-13	Amazona	finschii		5	weiblich	4.43	2.7195	2.07	6.5	1.69	0.613883
100159	501968	2023-01-16	2023-01-17	Amazona	finschii		7	weiblich	3.99	1.81	2.07	6.06	1.2	0.453634
100159	500459	2016-11-19	2016-11-23	Amazona	finschii		10	weiblich	2.9526	2.0979	2.0974	5.05	1.49	0.710526
100159	500459	2018-01-13	2018-01-16	Amazona	finschii		12	weiblich	3.7	3.2893	3.19	6.89	2.22	0.889
100159	500459	2018-12-15	2018-12-18	Amazona	finschii		12	weiblich	2.87	2.4864	2.52	5.39	1.56	0.866341
100159	500459	2019-11-23	2019-11-26	Amazona	finschii		13	weiblich	3.19	2.5641	2.46	5.65	1.61	0.803793
100159	500459	2020-11-14	2020-11-17	Amazona	finschii		14	weiblich	3.42	3.0303	2.98	6.4	1.8	0.886053
100782	502322	2019-10-23	2019-10-24	Psittacus	erithacus	timneh	30	männlich	4.4	4.1699	3.94	8.34	1.05	0.947705
1964	7765	2019-04-10	2019-04-17	Anodorhynchus	hyacinthinus		51	weiblich	2.18	1.554	1.19	3.37	1.19	0.712844
1964	7765	2020-06-12	2020-06-15	Anodorhynchus	hyacinthinus		52	weiblich	1.61	1.0619	0.72	2.33	1.08	0.659565
1964	7765	2021-08-04	2021-08-07	Anodorhynchus	hyacinthinus		53	weiblich	1.71	0.73	0.75	2.46	1.23	0.426901
1964	7765	2022-10-25	2022-10-26	Anodorhynchus	hyacinthinus		54	weiblich	1.48	0.54	0.7	2.18	0.9	0.364865
100893	502630	2021-05-16	2021-05-19	Psittacus	erithacus	timneh	21	männlich	3.57	3.6519	3.22	6.79	1.37	1.02294
100893	502626	2021-05-16	2021-05-19	Psittacus	erithacus	erithacus	16	weiblich	5.06	1.6576	1.03	6.09	1.03	0.327589
100670	502074	2019-09-20	2019-09-25	Psittacus	erithacus	erithacus	12	männlich	3.39	3.0044	2.54	5.93	1.28	0.886254
100670	502074	2017-09-16	2017-09-19	Psittacus	erithacus	erithacus	10	männlich	3.13	2.98	2.33	5.46	1.48	0.952077
100670	501992	2019-09-20	2019-09-25	Psittacus	erithacus	erithacus	12	weiblich	3.96	3.367	3.19	7.15	1.22	0.850253
100670	501992	2017-04-06	2017-04-11	Psittacus	erithacus	erithacus	10	weiblich	4.5584	3.8332	3.5516	8.11	1.15	0.840909
17172	35633	2021-09-06	2021-09-07	Amazona	aestiva	xanthopteryx	20	weiblich	3	2.62	2.75	5.75	1.9	0.873333
10001	33779	2018-11-03	2018-11-06	Probosciger	aterrimus	goliath	3	männlich	1.66	1.7871	1.47	3.13	0.91	1.07657
11744	30264	2018-06-07	2018-06-08	Poicephalus	senegalus		40	männlich	3.21	3.2634	3.01	6.22	1.08	1.01664
12288	30947	2016-12-21	2016-12-22	Pionites	leucogaster	xanthomerius	6	männlich, k	2.7972	2.0979	1.5528	4.35	1.28	0.75
13950	501779	2020-05-17	2020-05-19	Cacatua	galerita	triton	19	männlich	4.2	3.4965	3.7	7.9	1.01	0.8325
13950	501779	2021-05-11	2021-05-17	Cacatua	galerita	triton	20	männlich	5.05	1.8907	1.01	6.06	0.9	0.374396
13950	501779	2022-04-10	2022-04-12	Cacatua	galerita	triton	21	männlich	4.4	1.79	1.84	6.24	0.68	0.406818
13951	501779	2019-02-09	2019-02-19	Cacatua	galerita	triton	18	männlich	3.47	3.3152	2.23	5.7	0.9	0.955389
13952	501779	2017-02-12	2017-02-14	Cacatua	galerita	triton	16	männlich	3.7555	3.0562	2.1545	5.91	0.86	0.813793
13953	501779	2018-01-09	2018-01-16	Cacatua	galerita	triton	17	männlich	4.09	3.7296	2.39	6.48	1.15	0.911883
15946	34437	2020-05-26	2020-05-27	Amazona	farinosa	farinosa	36	weiblich	4.48	4.7915	4.71	9.19	1.74	1.06953
15946	34437	2022-04-14	2022-04-16	Amazona	farinosa	farinosa	38	weiblich	6.35	2.28	1.76	8.11	1.13	0.359055
15946	34437	2021-05-28	2021-05-29	Amazona	farinosa	farinosa	37	weiblich	6.09	2.072	2.09	8.18	1.08	0.34023
15946	34437	2019-05-19	2019-05-21	Amazona	farinosa	farinosa	35	weiblich	4.27	3.5483	3.63	7.9	0.99	0.830984
100969	502794	2022-08-04	2022-08-06	Psittacus	erithacus	erithacus	32	weiblich	4.77	2.31	2.92	7.69	1.16	0.484277
100635	501895	2017-10-16	2017-10-19	Psittacus	erithacus	erithacus	3	männlich	4.35	3.37	2.51	6.86	0.79	0.774713
100635	501896	2017-10-16	2017-10-19	Psittacus	erithacus	erithacus	2	weiblich	4.45	4.14	3.09	7.54	1.14	0.930337
1622	19984	2017-03-19	2017-03-21	Psittacus	erithacus	erithacus	27	männlich	2.8749	2.7972	1.5251	4.4	1.03	0.972973
12323	30974	2021-07-30	2021-07-31	Psittacus	erithacus	erithacus	12	weiblich	2.67	3.42	3	5.67	2.77	1.2809
12323	30974	2017-10-25	2017-10-27	Psittacus	erithacus	erithacus	8	weiblich	2.25	2.77	2.8	5.05	1.13	1.23111
100752	502237	2018-10-12	2018-10-18	Ara	ararauna		7	männlich	2.85	2.3569	1.97	4.82	0.78	0.826982
100752	502236	2018-10-12	2018-10-18	Ara	ararauna		6	weiblich	2.98	2.4087	2.36	5.34	0.75	0.808289
15674	34275	2018-11-19	2018-11-21	Psittacus	erithacus	erithacus	22	weiblich	4.01	2.9785	2.31	6.32	1.27	0.742768
15674	34276	2018-11-19	2018-11-21	Psittacus	erithacus	erithacus	21	männlich	4.3	5.3872	4.61	8.91	1.12	1.25284
5860	20526	2021-03-10	2021-03-11	Amazona	aestiva	aestiva	31	männlich	5.08	2.4864	2.2	7.28	1.28	0.489449
5860	20526	2019-02-19	2019-02-20	Amazona	aestiva	aestiva	29	männlich	4.64	4.7138	0.28	4.92	0.97	1.01591
5860	20526	2019-12-10	2019-12-11	Amazona	aestiva	aestiva	29	männlich	4.01	3.7296	2.47	6.48	1.3	0.930075
5860	20526	2022-03-18	2022-03-19	Amazona	aestiva	aestiva	32	männlich	4.48	2.15	2.38	6.86	1.15	0.479911
5860	19360	2019-12-10	2019-12-11	Amazona	aestiva	aestiva	18	männlich	3.68	6.0606	7.3	10.98	5.2	1.6469
5860	19360	2020-05-26	2020-05-27	Amazona	aestiva	aestiva	19	männlich	4.9	0.3885	9.33	14.23	8.2	0.0792857
5860	19360	2019-02-19	2019-02-20	Amazona	aestiva	aestiva	18	männlich	4.87	0.777	18.65	23.52	17.3	0.159548
15550	34146	2018-07-29	2018-07-31	Poicephalus	gulielmi		2	männlich	3.34	2.2015	1.89	5.23	0.6	0.659132
15550	34146	2019-09-04	2019-09-05	Poicephalus	gulielmi		3	männlich	2.59	2.1497	1.68	4.27	0.98	0.83
17134	35583	2021-08-17	2021-08-18	Ara	chloroptera		29	männlich	3.63	1.81	2.02	5.65	0.58	0.498623
100394	501036	2017-06-01	2017-06-07	Amazona	farinosa	farinosa	6	weiblich	3.37	4.27	4.79	8.16	2.03	1.26706
100394	501265	2017-06-01	2017-06-07	Amazona	vinacea		5	männlich	4.01	4.53	4.15	8.16	1.52	1.12968
100735	502176	2018-07-18	2018-07-24	Amazona	aestiva	xanthopteryx	16	männlich	3.78	5.698	6.17	9.95	1.17	1.50741
16850	35341	2021-03-05	2021-03-06	Psittacus	erithacus	erithacus	20	weiblich	3.7	1.8648	2.41	6.11	1.09	0.504
100793	502381	2019-10-18	2019-10-24	Amazona	ochrocephala	ochrocephala	40	weiblich	2.69	2.6936	2.67	5.36	1.07	1.00134
15784	502272	2022-12-05	2022-12-09	Ara	chloroptera		8	weiblich	2.05	1.42	1.5	3.55	0.67	0.692683
15784	502272	2019-02-18	2019-02-19	Ara	chloroptera		5	weiblich	3.03	2.6936	1.11	4.14	0.72	0.888977
15784	502272	2019-07-02	2019-07-09	Ara	chloroptera		5	weiblich	3.76	2.8749	2.56	6.32	0.95	0.764601
15784	502272	2020-06-20	2020-06-23	Ara	chloroptera		6	weiblich	2.75	2.2015	2.25	5	0.65	0.800545
11340	29553	2019-01-25	2019-01-26	Amazona	amazonica		37	männlich	4.2	4.4807	4.04	8.24	1.24	1.06683
11340	29553	2017-11-02	2017-11-03	Amazona	amazonica		35	männlich	3.73	4.33	3.78	7.51	1.37	1.16086
11340	29553	2023-01-24	2023-01-26	Amazona	amazonica		41	männlich	4.3	3.03	3.06	7.36	1.61	0.704651
13847	502128	2018-12-16	2018-12-18	Psittacus	erithacus	erithacus	10	männlich	4.66	4.041	3.52	8.18	1.3	0.867167
13847	502128	2018-03-20	2018-03-21	Psittacus	erithacus	erithacus	10	männlich	4.53	4.403	3.65	8.18	1.19	0.971965
13847	502128	2020-07-18	2020-07-21	Psittacus	erithacus	erithacus	12	männlich	4.71	2.9785	2.75	7.46	1.48	0.632378
13847	502128	2021-07-11	2021-07-13	Psittacus	erithacus	erithacus	13	männlich	4.3	2.4864	1.73	6.03	1.63	0.578233
13847	502128	2022-09-13	2022-09-16	Psittacus	erithacus	erithacus	14	männlich	4.58	2.67	2.59	7.17	1.52	0.582969
13847	502129	2018-12-16	2018-12-18	Psittacus	erithacus	erithacus	25	männlich	3.78	3.2116	2.72	6.5	1.15	0.84963
13847	502129	2020-07-18	2020-07-21	Psittacus	erithacus	erithacus	27	männlich	3.7	1.813	1.97	5.67	2.75	0.49
13847	502129	2021-07-11	2021-07-13	Psittacus	erithacus	erithacus	28	männlich	3.73	1.813	1.24	4.97	1.03	0.486059
13847	502129	2022-09-13	2022-09-16	Psittacus	erithacus	erithacus	29	männlich	3.37	2.98	2.79	6.16	1.37	0.884273
13847	501769	2021-07-11	2021-07-13	Psittacus	erithacus	erithacus	22	weiblich	5.67	1.7612	1.35	7.02	0.9	0.310617
13847	501769	2018-12-16	2018-12-18	Psittacus	erithacus	erithacus	19	weiblich	3.96	3.1598	2.93	6.89	1.17	0.797929
13847	501769	2020-07-18	2020-07-21	Psittacus	erithacus	erithacus	21	weiblich	5.59	2.1756	2.13	7.72	1.4	0.389195
13847	501769	2022-09-13	2022-09-16	Psittacus	erithacus	erithacus	23	weiblich	5.6	1.89	3.41	9.01	0.97	0.3375
13847	501770	2018-12-16	2018-12-18	Psittacus	erithacus	erithacus	19	weiblich	3.78	3.0821	2.54	6.32	1	0.81537
13847	501770	2020-07-18	2020-07-21	Psittacus	erithacus	erithacus	21	weiblich	4.48	1.7871	1.92	6.4	1.32	0.398906
13847	501770	2021-07-11	2021-07-13	Psittacus	erithacus	erithacus	22	weiblich	4.53	1.4504	1.12	5.65	1.03	0.320177
13847	501770	2022-09-13	2022-09-16	Psittacus	erithacus	erithacus	23	weiblich	4.12	1.92	2.02	6.14	1.24	0.466019
4406	502654	2022-11-06	2022-11-16	Amazona	aestiva	xanthopteryx	10	männlich, k	4.56	1.32	1.29	5.85	1.38	0.289474
4406	12768	2020-01-20	2020-01-23	Amazona	aestiva	aestiva	32	weiblich	3.5	6.0088	6.52	10.02	3.57	1.7168
4406	4406	2020-01-20	2020-01-23	Amazona	aestiva	aestiva	21	männlich	3.94	3.2634	3.96	7.9	1.52	0.828274
4406	12768	2019-02-17	2019-02-19	Amazona	aestiva	aestiva	31	weiblich	3.81	3.0303	3.34	7.15	1.32	0.795354
4406	4406	2019-02-17	2019-02-19	Amazona	aestiva	aestiva	20	männlich	3.26	3.8332	4.07	7.33	1.49	1.17583
4406	4406	2022-11-06	2022-11-16	Amazona	aestiva	aestiva	23	männlich	4.79	2.62	4.17	8.96	2.19	0.546973
4406	12768	2018-01-23	2018-01-25	Amazona	aestiva	aestiva	30	weiblich	4.38	13.0536	15.95	20.33	2.09	2.98027
4406	4406	2018-01-23	2018-01-25	Amazona	aestiva	aestiva	19	männlich	8.16	7.8736	2.46	10.62	1.68	0.964902
100856	502556	2020-11-15	2020-11-17	Ara	chloroptera		25	weiblich	3.03	2.2274	1.66	4.69	0.89	0.735116
100732	502166	2021-06-17	2021-06-18	Amazona	aestiva	xanthopteryx	18	weiblich	2.46	6.7081	7.74	10.2	1.45	2.72687
100732	502166	2018-06-17	2018-06-19	Amazona	aestiva	xanthopteryx	15	weiblich	3.21	8.4434	9.53	12.74	1.88	2.63034
15439	502242	2019-09-23	2019-09-25	Psittacus	erithacus	erithacus	2	männlich, k	4.4	4.1181	3.68	8.08	0.91	0.935932
15439	502241	2019-09-23	2019-09-25	Psittacus	erithacus	erithacus	3	weiblich	3.94	4.5843	2.79	6.73	1.06	1.16353
15439	502732	2022-11-08	2022-11-16	Psittacus	erithacus	erithacus	2	männlich, k	3.37	4.58	4.97	8.34	1.2	1.35905
15439	502241	2022-11-08	2022-11-16	Psittacus	erithacus	erithacus	5	weiblich	3.81	3.03	3.05	6.86	1.13	0.795276
100671	501993	2019-07-06	2019-07-09	Psittacus	erithacus	erithacus	46	männlich	4.07	3.885	3.57	7.64	1.24	0.954545
100671	501993	2020-05-16	2020-05-19	Psittacus	erithacus	erithacus	47	männlich	4.17	3.9109	3.44	7.61	2.07	0.937866
100671	501993	2021-04-14	2021-04-20	Psittacus	erithacus	erithacus	48	männlich	4.35	3.7037	3.52	7.87	NA	0.851425
100671	501993	2022-04-06	2022-04-11	Psittacus	erithacus	erithacus	49	männlich	4.01	3.08	3.24	7.25	1.54	0.76808
100671	501993	2022-09-16	2022-09-20	Psittacus	erithacus	erithacus	49	männlich	4.56	3.11	3.26	7.82	1.37	0.682018
13705	501679	2017-12-18	2017-12-19	Ara	ararauna		7	weiblich	2.85	3.08	2.2	5.05	0.71	1.0807
13705	501678	2018-02-15	2018-12-18	Ara	ararauna		8	männlich	2.72	2.2274	1.92	4.64	0.6	0.818897
13705	501678	2019-12-17	2019-12-23	Ara	ararauna		9	männlich	2.75	1.9684	1.81	4.56	0.73	0.715782
13705	502338	2019-12-17	2019-12-23	Ara	ararauna		1	männlich, k	2.77	1.9684	1.79	4.56	0.73	0.710614
13705	501681	2018-12-15	2018-12-18	Ara	ararauna		3	weiblich, k	2.46	2.072	1.76	4.22	0.7	0.842276
13705	501681	2019-12-17	2019-12-23	Ara	ararauna		4	weiblich, k	2.46	1.9425	1.89	4.35	0.9	0.789634
13705	501680	2018-12-15	2018-12-18	Ara	ararauna		3	weiblich, k	3.21	2.7195	2.15	5.36	0.64	0.847196
13705	501680	2019-12-17	2019-12-23	Ara	ararauna		4	weiblich, k	3.57	2.8749	2.83	6.4	0.89	0.805294
13705	501679	2018-12-15	2018-12-18	Ara	ararauna		8	weiblich	2.36	2.3051	2.12	4.48	0.68	0.976737
13705	501679	2019-12-17	2019-12-23	Ara	ararauna		9	weiblich	2.31	2.2792	2.2	4.51	0.71	0.986667
13705	501678	2017-12-16	2017-12-19	Ara	ararauna		7	männlich	2.9	3.13	2.05	4.95	0.63	1.07931
13705	501680	2017-12-16	2017-12-19	Ara	ararauna		2	weiblich, k	3.19	3.42	2.02	5.21	0.63	1.0721
100766	502274	2019-02-14	2019-02-19	Psittacus	erithacus	erithacus	41	weiblich	4.58	4.3512	4.04	8.62	1.32	0.950044
100766	502274	2022-07-06	2022-07-11	Psittacus	erithacus	erithacus	44	weiblich	3.86	1.68	1.92	5.78	1.16	0.435233
100766	502274	2020-05-13	2020-05-16	Psittacus	erithacus	erithacus	42	weiblich	4.43	3.5742	3.16	7.59	1.38	0.806817
100706	502109	2019-12-22	2019-12-28	Psittacus	erithacus	erithacus	2	weiblich	3.55	3.2893	2.74	6.29	3.2893	0.926563
100706	502250	2018-12-11	2018-12-18	Psittacus	erithacus	erithacus	1	weiblich	3.42	2.6418	2.28	5.7	1.17	0.772456
100706	502250	2019-12-22	2019-12-28	Psittacus	erithacus	erithacus	2	weiblich	3.65	2.7454	2.2	5.85	1.36	0.752164
100706	34786	2022-03-12	2022-03-16	Psittacus	erithacus	erithacus	3	männlich	4.84	1.19	1.17	6.01	0.99	0.245868
100706	502109	2020-12-08	2020-12-14	Psittacus	erithacus	erithacus	3	weiblich	3.99	2.59	2.33	6.32	1.35	0.649123
100706	502250	2021-05-16	2021-05-19	Psittacus	erithacus	erithacus	4	weiblich	3.91	1.7871	1.53	5.44	1.36	0.457059
100706	502250	2022-03-12	2022-03-16	Psittacus	erithacus	erithacus	5	weiblich	4.82	1.84	1.55	6.37	1.84	0.381743
100706	502561	2020-12-08	2020-12-14	Psittacus	erithacus	erithacus	1	männlich	3.29	2.4864	2.46	5.75	1.09	0.755745
100706	502561	2022-03-12	2022-03-16	Psittacus	erithacus	erithacus	3	männlich	3.47	2.38	2.28	5.75	0.91	0.685879
100706	34786	2020-12-08	2020-12-14	Psittacus	erithacus	erithacus	1	männlich	3.76	1.7612	1.5	5.26	1.14	0.468404
100706	502109	2018-12-11	2018-12-18	Psittacus	erithacus	erithacus	2	weiblich	3.81	3.2116	3.08	6.89	1.55	0.84294
11595	30050	2018-07-30	2018-07-31	Psittacus	erithacus	erithacus	27	männlich	3.34	2.7713	2.67	6.01	1.11	0.829731
11595	30050	2021-03-03	2021-03-04	Psittacus	erithacus	erithacus	30	männlich	2.77	1.813	2	4.77	1.06	0.654513
11595	30050	2022-06-23	2022-06-24	Psittacus	erithacus	erithacus	31	männlich	3.5	1.58	1.68	5.18	0.93	0.451429
12829	33097	2018-03-10	2018-03-14	Ara	chloroptera		3	männlich, k	3	2.4346	1.64	4.64	0.87	0.811533
11225	29389	2020-05-05	2020-05-06	Ara	ararauna		10	männlich	1.86	1.0878	0.89	2.75	0.75	0.584839
14952	33681	2018-10-30	2018-10-31	Ara	ararauna		16	männlich	3.06	2.4346	1.78	4.84	0.97	0.795621
14952	33681	2020-07-28	2020-07-29	Ara	ararauna		18	männlich	3.03	0.9583	0.88	3.91	0.87	0.316271
14952	33681	2017-08-01	2017-08-02	Ara	ararauna		15	männlich	3.2375	2.7713	1.8425	5.08	0.96	0.856
14952	33682	2017-08-01	2017-08-02	Ara	ararauna		13	weiblich	1.6317	2.7195	4.0683	5.7	13.74	1.66667
14952	33682	2018-10-30	2018-10-31	Ara	ararauna		14	weiblich	2.46	1.813	1.45	3.91	1.33	0.736992
14952	33682	2020-07-28	2020-07-29	Ara	ararauna		16	weiblich	3.5	1.5281	1.29	4.79	1	0.4366
15619	502299	2020-05-14	2020-05-16	Cacatua	alba		2	männlich, k	2.98	2.4605	1.68	4.66	0.96	0.825671
15619	502299	2021-05-13	2021-05-17	Cacatua	alba		3	männlich, k	1.11	0.4144	3.09	4.2	3.23	0.373333
10830	500549	2022-01-10	2022-01-18	Eclectus	polychloros	polychloros	19	männlich	5.13	1.94	3.21	8.34	3.71	0.378168
10830	500550	2022-01-10	2022-01-18	Eclectus	polychloros	polychloros	15	männlich	5.62	1.74	1.79	7.41	2.59	0.309609
10839	500575	2018-06-15	2018-06-19	Ara	ararauna		10	männlich	2.38	2.0461	1.95	4.33	0.91	0.859706
14664	33507	2017-03-02	2017-03-03	Psittacus	erithacus	erithacus	40	weiblich	4.0145	4.2217	3.6255	7.64	1.22	1.05161
12864	31649	2022-06-23	2022-06-24	Psittacus	erithacus	erithacus	32	weiblich	4.92	3.11	3.81	8.73	1.2	0.632114
1760	34530	2019-09-04	2019-09-05	Psittacus	erithacus	erithacus	49	männlich	3.47	3.4706	3.16	6.63	1.41	1.00017
1760	34530	2021-09-03	2021-09-04	Psittacus	erithacus	erithacus	51	männlich	3.6	2.62	2.72	6.32	1.43	0.727778
14559	33465	2017-01-09	2017-01-10	Psittacus	erithacus	erithacus	28	männlich	5.8534	6.3455	5.4666	11.32	1.74	1.08407
100951	502755	2022-04-07	2022-04-11	Amazona	ochrocephala	ochrocephala	3	männlich	2.9	1.53	1.5	4.4	0.83	0.527586
100951	502756	2022-04-07	2022-04-11	Amazona	ochrocephala	ochrocephala	3	weiblich	2.87	3.6	3.22	6.09	0.81	1.25436
12648	31305	2018-06-17	2018-06-19	Psittacus	erithacus	erithacus	12	männlich	3.89	5.1023	4.42	8.31	1.39	1.31165
8839	25443	2017-09-27	2019-11-08	Amazona	ochrocephala	panamensis	47	männlich	3.57	3.86	2.65	6.22	1.97	1.08123
8839	25443	2019-11-07	2019-11-08	Amazona	ochrocephala	panamensis	49	männlich	3.13	3.5483	3.53	6.66	1.86	1.13364
8839	25443	2021-11-19	2021-11-20	Amazona	ochrocephala	panamensis	51	männlich	3.39	2.82	2.83	6.22	1.72	0.831858
7889	25374	2018-03-16	2018-03-21	Ara	macao		15	männlich	1.68	1.3986	0.91	2.59	0.36	0.8325
7889	34071	2018-06-06	2018-06-07	Probosciger	aterrimus	aterrimus	9	männlich	1.5	1.3727	1.35	2.85	1.01	0.915133
13645	502006	2018-05-16	2018-05-23	Psittacus	erithacus	erithacus	23	weiblich	4.27	3.4188	2.98	7.25	1.07	0.800656
13645	502005	2018-05-16	2018-05-23	Psittacus	erithacus	erithacus	13	männlich	4.2	5.2577	4.87	9.07	1	1.25183
13645	502006	2017-05-05	2017-05-09	Psittacus	erithacus	erithacus	22	weiblich	4.144	3.0044	2.126	6.27	0.86	0.725
13645	502005	2017-05-05	2017-05-09	Psittacus	erithacus	erithacus	12	männlich	4.9987	5.6203	4.7113	9.71	1.13	1.12435
100946	502738	2022-01-16	2022-01-18	Psittacus	erithacus	erithacus	23	männlich	5.39	3.55	3.49	8.88	0.99	0.658627
16662	35144	2020-11-19	2020-11-20	Amazona	ochrocephala	ochrocephala	25	männlich	5.13	1.9943	1.71	6.84	1.22	0.388752
100763	502261	2019-01-18	2019-01-23	Amazona	aestiva	xanthopteryx	39	weiblich	6.03	7.5369	6.14	12.17	1.54	1.2499
100704	502105	2018-11-22	2018-11-23	Ara	ararauna		4	männlich	3.21	2.3569	1.66	4.87	0.63	0.734237
100704	502105	2017-12-28	2018-01-03	Ara	ararauna		3	männlich	3.21	2.6677	1.5	4.71	0.8	0.831059
14407	33578	2019-06-06	2019-06-12	Psittacus	erithacus	erithacus	5	männlich	3.03	3.2116	3.24	6.27	1.41	1.05993
14407	34438	2019-06-06	2019-06-12	Psittacus	erithacus	erithacus	4	weiblich	3.78	4.1699	4.25	8.03	1.65	1.10315
14407	33578	2017-06-05	2017-06-07	Psittacus	erithacus	erithacus	3	männlich	3.6	3.21	2.43	6.03	0.97	0.891667
15839	34377	2019-04-14	2019-04-17	Psittacus	erithacus	erithacus	19	weiblich	3.39	3.0303	2.96	6.35	1.38	0.893894
100400	501031	2019-01-11	2019-01-23	Psittacus	erithacus	erithacus	8	weiblich, k	6.27	5.0764	3.55	9.82	2.14	0.809633
100400	501031	2017-11-11	2017-11-15	Psittacus	erithacus	erithacus	6	weiblich, k	4.35	3.52	3.14	7.49	1.22	0.809195
13053	501416	2018-09-14	2018-09-18	Poicephalus	senegalus		10	männlich	6.03	4.1181	1.61	7.64	1.5	0.682935
13053	501416	2019-12-20	2019-12-23	Poicephalus	senegalus		11	männlich	3.68	NA	0.46	4.14	0.89	NA
13053	501416	2017-03-17	2017-03-21	Poicephalus	senegalus		9	männlich	3.7814	3.0821	1.9186	5.7	1.45	0.815068
100468	501295	2017-08-19	2017-08-22	Amazona	aestiva	aestiva	5	männlich	3.4188	3.3929	3.0812	6.5	0.96	0.992424
100468	501295	2020-10-17	2020-10-20	Amazona	aestiva	aestiva	8	männlich	5.36	2.2015	2.02	7.38	1.33	0.410728
100468	501295	2022-01-11	2022-01-18	Amazona	aestiva	aestiva	10	männlich	6.29	2.43	2.33	8.62	1.29	0.386328
100468	501448	2017-08-19	2017-08-22	Amazona	aestiva	xanthopteryx	6	weiblich	3.37	4.403	4.45	7.82	1.92	1.30653
100468	501448	2020-10-17	2020-10-20	Amazona	aestiva	xanthopteryx	9	weiblich	4.33	3.4188	3.39	7.72	2.94	0.789561
100468	501448	2021-09-19	2021-09-22	Amazona	aestiva	xanthopteryx	10	weiblich	1.5	2.31	8.68	10.18	38.85	1.54
2200	34837	2020-03-28	2020-03-31	Probosciger	aterrimus	aterrimus	8	weiblich	1.81	1.1655	0.94	2.75	0.68	0.643923
2200	34837	2020-01-24	2020-01-28	Probosciger	aterrimus	aterrimus	12	weiblich	2.9	0.7252	7.59	10.49	36.81	0.250069
14065	33047	2020-03-03	2020-03-06	Ara	macao		50	männlich	2.05	2.0202	1.81	3.86	0.86	0.985463
8822	25434	2019-07-11	2019-07-12	Cacatua	goffiniana		21	männlich	3.37	2.5641	1.55	4.92	1.05	0.760861
8822	25434	2020-04-01	2020-04-02	Cacatua	goffiniana		22	männlich	3.73	2.3569	2.18	5.91	1.23	0.631877
14186	33138	2019-04-17	2019-04-18	Psittacus	erithacus	erithacus	4	männlich, k	4.51	3.9109	2.82	7.33	0.8	0.867162
14186	33139	2018-02-20	2018-02-21	Psittacus	erithacus	erithacus	3	weiblich, k	3.91	1.8907	2.05	5.96	1.16	0.483555
14186	33138	2018-02-20	2018-02-21	Psittacus	erithacus	erithacus	3	männlich, k	3.94	3.2893	2.2	6.14	0.63	0.834848
14757	33565	2017-05-04	2017-05-09	Eclectus	polychloros	polychloros	4	weiblich	4.144	3.2116	2.456	6.6	1.06	0.775
100726	502149	2018-04-14	2018-04-17	Psittacus	erithacus	erithacus	6	weiblich	3.76	3.0044	2.3	6.06	1.01	0.799043
14890	33643	2017-07-05	2017-07-06	Psittacus	erithacus	erithacus	19	weiblich	3.885	3.8332	2.595	6.48	1.47	0.986667
100407	502318	2019-05-10	2019-05-14	Psittacus	erithacus	erithacus	3	weiblich	3.52	3.9368	3.68	7.2	1.37	1.11841
100407	501119	2019-05-10	2019-05-14	Psittacus	erithacus	erithacus	14	männlich	3.39	4.0145	3.84	7.23	1.37	1.18422
100555	501608	2020-01-24	2020-01-28	Amazona	aestiva	xanthopteryx	22	weiblich	17.4	11.137	14.59	31.99	1.24	0.640057
100555	501969	2020-01-24	2020-01-28	Amazona	aestiva	aestiva	26	männlich	4.3	4.8692	4.25	8.55	2.5	1.13237
100555	501766	2018-02-10	2018-02-14	Amazona	autumnalis		17	männlich	3.42	5.3872	6.19	9.61	4.94	1.5752
100555	501608	2017-02-11	2017-02-14	Amazona	aestiva	xanthopteryx	19	weiblich	18.13	15.4105	17.59	35.72	1.58	0.85
100555	501608	2018-02-10	2018-02-14	Amazona	aestiva	xanthopteryx	20	weiblich	15.85	15.5141	18.31	34.16	1.71	0.978808
100555	501969	2017-02-11	2017-02-14	Amazona	aestiva	aestiva	23	männlich	4.4289	5.0505	3.9611	8.39	1.69	1.14035
100555	501969	2018-02-10	2018-02-14	Amazona	aestiva	aestiva	24	männlich	4.48	6.9671	7.3	11.78	3.77	1.55516
100940	100940	2021-12-09	2021-12-14	Psittacus	erithacus	erithacus	9	männlich	5.93	1.71	1.22	7.15	1.11	0.288364
100940	100940	2022-10-17	2022-10-21	Psittacus	erithacus	erithacus	10	männlich	4.22	2.8	3.14	7.36	1.66	0.663507
100688	502043	2017-08-17	2017-08-22	Amazona	aestiva	aestiva	6	männlich	4.25	5.9829	6.6	10.85	2.82	1.40774
100688	502044	2017-08-17	2017-08-22	Amazona	aestiva	aestiva	11	weiblich	3.78	4.22	4.25	8.03	1.76	1.1164
100688	502044	2021-08-04	2021-08-07	Amazona	aestiva	aestiva	15	weiblich	2.93	3.42	3.44	6.37	3.19	1.16724
7411	502764	2022-04-25	2022-04-30	Psittacus	erithacus	erithacus	18	männlich	4.33	2.36	2.53	6.86	1.46	0.545035
100959	502772	2022-04-30	2022-05-03	Amazona	aestiva	xanthopteryx	24	männlich	5.96	2.05	1.89	7.85	1.25	0.34396
100959	502771	2022-04-30	2022-05-03	Amazona	aestiva	xanthopteryx	25	männlich	6.03	2.12	1.87	7.9	1.29	0.351575
100567	502795	2022-07-10	2022-07-11	Cacatua	goffiniana		7	männlich	3.5	2.02	1.99	5.49	1.21	0.577143
100567	501636	2022-07-10	2022-07-11	Cacatua	goffiniana		9	weiblich	3.55	1.22	1.42	4.97	1.03	0.343662
12648	501826	2018-06-17	2018-06-19	Psittacus	erithacus	erithacus	3	männlich	3.44	3.8332	2.26	5.7	2.27	1.1143
3658	34951	2020-12-15	2020-12-16	Amazona	aestiva	aestiva	17	männlich	4.64	1.1137	1.68	6.32	1.09	0.240022
3658	34951	2020-08-18	2020-08-19	Amazona	aestiva	aestiva	17	männlich	1.92	0.9065	1.52	3.44	1.33	0.472135
13723	32780	2018-10-28	2018-12-29	Cacatua	galerita	triton	16	männlich	3	2.9267	2.31	5.31	1.19	0.975567
4948	21179	2022-01-14	2022-01-18	Psittacus	erithacus	erithacus	22	weiblich	3.13	1.61	1.66	4.79	1.12	0.514377
4948	21179	2019-11-21	2019-11-26	Psittacus	erithacus	erithacus	19	weiblich	3.08	2.4605	2.62	5.7	1	0.798864
4948	21179	2019-01-18	2019-01-23	Psittacus	erithacus	erithacus	19	weiblich	3.34	2.3569	2.05	5.39	1.06	0.705659
4948	21179	2021-02-18	2021-02-23	Psittacus	erithacus	erithacus	21	weiblich	3.06	1.3727	1.29	4.35	1.16	0.448595
4948	21179	2017-11-09	2017-11-15	Psittacus	erithacus	erithacus	17	weiblich	3.21	2.77	2.64	5.85	1.19	0.862928
10166	500276	2017-03-15	2017-03-17	Ara	chloroptera		9	weiblich	2.9785	2.0202	1.1615	4.14	0.83	0.678261
10166	500276	2018-04-10	2018-04-17	Ara	chloroptera		10	weiblich	2.75	2.2792	1.65	4.4	0.8	0.8288
10166	500276	2019-04-10	2019-04-17	Ara	chloroptera		11	weiblich	2.95	2.0461	1.58	4.53	0.84	0.693593
10166	500276	2020-03-23	2020-03-25	Ara	chloroptera		12	weiblich	2.95	1.813	1.48	4.43	0.67	0.614576
10166	500276	2021-04-12	2021-04-16	Ara	chloroptera		13	weiblich	3.76	0.9065	0.85	4.61	0.65	0.24109
10166	500276	2022-06-05	2022-06-08	Ara	chloroptera		14	weiblich	3.24	1.04	1.27	4.51	0.56	0.320988
10166	500277	2017-03-15	2017-03-17	Ara	chloroptera		9	männlich	3.5483	3.2116	2.3017	5.85	0.76	0.905109
10166	500277	2018-04-10	2018-04-17	Ara	chloroptera		10	männlich	3.19	2.849	2.09	5.28	1.07	0.893103
10166	500277	2019-04-10	2019-04-17	Ara	chloroptera		11	männlich	3.11	2.5123	1.99	5.1	1.03	0.807814
10166	500277	2020-03-20	2020-03-25	Ara	chloroptera		12	männlich	4.01	3.4706	2.59	6.6	1.11	0.865486
10166	500277	2021-04-12	2021-04-16	Ara	chloroptera		13	männlich	4.61	1.3209	1.06	5.67	0.9	0.286529
10166	500277	2022-06-05	2022-06-08	Ara	chloroptera		14	männlich	4.12	1.24	1.29	5.41	1.24	0.300971
11449	34074	2018-07-21	2018-07-24	Psittacus	erithacus	erithacus	2	weiblich	3.68	3.7555	3.16	6.84	1.08	1.02052
11449	34074	2019-10-14	2019-10-24	Psittacus	erithacus	erithacus	3	weiblich	3.68	3.1598	2.74	6.42	1.14	0.858641
11449	34074	2020-10-12	2020-10-17	Psittacus	erithacus	erithacus	4	weiblich	3.65	2.2792	2.18	5.83	1.35	0.624438
11449	34074	2021-10-11	2021-10-15	Psittacus	erithacus	erithacus	5	weiblich	3.76	2.38	2.3	6.06	1.29	0.632979
11449	34074	2022-10-17	2022-10-21	Psittacus	erithacus	erithacus	6	weiblich	8.05	1.97	2.21	10.26	0.92	0.24472
100796	502394	2019-11-21	2019-11-26	Amazona	autumnalis		25	weiblich	4.38	5.4908	3.39	7.77	2.01	1.25361
100796	502393	2019-11-21	2019-11-26	Amazona	autumnalis		32	männlich	2.85	3.4965	3.91	6.76	1.97	1.22684
17600	36158	2022-07-07	2022-07-11	Psittacus	erithacus	erithacus	19	männlich	5.98	1.81	1.84	7.82	0.91	0.302676
16144	34835	2020-11-10	2020-11-11	Amazona	barbadensis		3	männlich	4.53	3.2893	2.49	7.02	1.32	0.726115
16144	34835	2021-11-08	2021-11-17	Amazona	barbadensis		4	männlich	4.3	2.38	1.84	6.14	1.44	0.553488
16144	502412	2020-11-10	2020-11-11	Amazona	finschii	finschii	3	weiblich	6.99	3.4706	3.11	10.1	1.54	0.496509
16144	502412	2021-11-08	2021-11-17	Amazona	finschii	finschii	4	weiblich	7.02	5.26	5.23	12.25	3.4	0.749288
100974	502806	2022-08-03	2022-08-05	Amazona	aestiva	aestiva	37	weiblich	2.64	2.36	3.03	5.67	1.31	0.893939
100892	502628	2021-05-13	2021-05-17	Psittacus	erithacus	erithacus	15	weiblich	5.15	3.4447	2.78	7.93	1.03	0.668874
17798	36464	2022-12-18	2022-12-20	Amazona	ochrocephala	ochrocephala	18	weiblich	1.84	1.06	3.88	5.72	1.79	0.576087
14753	502134	2018-03-20	2018-03-21	Amazona	aestiva	xanthopteryx	7	weiblich	3.6	5.3354	6.29	9.89	3.36	1.48206
2773	3437	2022-04-20	2022-04-21	Amazona	auropalliata	auropalliata	32	weiblich	1.53	0.03	10.07	11.6	84.02	0.0196078
2773	3437	2019-08-01	2019-08-03	Amazona	auropalliata	auropalliata	29	weiblich	3.99	6.5009	6.91	10.9	1.7	1.6293
2773	3437	2023-01-08	2023-01-09	Amazona	auropalliata	auropalliata	33	weiblich	4.17	2.59	2.54	6.71	1.87	0.621103
2773	3437	2017-12-22	2017-12-23	Amazona	auropalliata	auropalliata	27	weiblich	2.54	5.05	9.56	12.1	12.77	1.98819
2773	3437	2020-12-01	2020-12-02	Amazona	auropalliata	auropalliata	30	weiblich	4.64	1.8648	1.94	6.58	1.35	0.401897
12648	31304	2018-06-17	2018-06-19	Psittacus	erithacus	erithacus	28	weiblich	3.55	5.1541	4.76	8.31	1.92	1.45186
100657	501981	2017-03-18	2017-03-21	Amazona	ochrocephala	panamensis	16	weiblich	3.0044	5.698	4.7656	7.77	1.25	1.89655
16921	35437	2021-04-29	2021-04-30	Psittacus	erithacus	erithacus	30	männlich	5.54	4.1181	3.89	9.43	1.17	0.743339
4029	11799	2017-07-19	2017-07-19	Amazona	autumnalis		20	männlich	3.1857	2.6677	2.2743	5.46	1.25	0.837398
4029	11799	2018-07-31	2018-08-01	Amazona	autumnalis		21	männlich	2.9	2.6418	2.67	5.57	1.16	0.910966
4029	11799	2019-07-30	2019-07-31	Amazona	autumnalis		22	männlich	2.75	2.4864	2.12	4.87	1.05	0.904145
4029	11799	2020-07-07	2020-07-08	Amazona	autumnalis		23	männlich	3.73	2.8231	2.23	5.96	0.65	0.756863
4029	11799	2021-06-23	2021-06-24	Amazona	autumnalis		24	männlich	3.73	2.3051	2.07	5.8	0.81	0.617989
4029	11799	2022-06-14	2022-06-15	Amazona	autumnalis		25	männlich	3.89	1.79	1.86	5.75	1.3	0.460154
100845	502542	2020-10-19	2020-10-20	Poicephalus	gulielmi		4	männlich	3.16	1.4245	1.71	4.87	1	0.450791
100845	500543	2020-10-19	2020-10-20	Poicephalus	gulielmi		3	weiblich	3.99	2.3828	2.36	6.35	1.03	0.597193
100776	502304	2019-04-13	2019-04-17	Ara	ararauna		5	weiblich	3.19	2.1238	1.52	4.71	0.99	0.665768
100999	502907	2022-12-09	2022-12-13	Cacatua	sulphurea	sulphurea	2	männlich	2.85	6.45	6.66	9.51	0.56	2.26316
9171	26134	2017-10-11	2017-10-19	Psittacus	erithacus	erithacus	15	männlich	4.12	8.21	9.09	13.21	1.87	1.99272
9171	26079	2017-09-13	2017-09-19	Psittacus	erithacus	erithacus	14	weiblich	3.37	2.93	2.92	6.29	1.2	0.869436
9171	26079	2017-12-17	2017-12-19	Psittacus	erithacus	erithacus	14	weiblich	3	3.96	3.53	6.53	3.04	1.32
14620	34082	2018-10-06	2018-10-13	Psittacus	erithacus	erithacus	5	männlich, k	3.55	3.7555	3.42	6.97	1.25	1.05789
14620	34082	2022-05-30	2022-05-31	Psittacus	erithacus	erithacus	9	männlich, k	4.45	2.51	2.75	7.2	1.15	0.564045
14620	34082	2021-04-21	2021-04-22	Psittacus	erithacus	erithacus	8	männlich, k	4.07	1.7612	2.12	6.19	1.48	0.432727
100906	502653	2021-06-13	2021-06-15	Psittacus	erithacus	erithacus	30	männlich	4.64	2.1497	1.68	6.32	1.03	0.463297
17382	35895	2022-04-07	2022-04-11	Psittacus	erithacus	erithacus	3	weiblich	5.34	3.78	3.62	8.96	0.95	0.707865
100858	502560	2020-11-21	2020-11-24	Amazona	aestiva	xanthopteryx	26	männlich	4.12	2.8231	3.08	7.2	0.88	0.685218
17396	35899	2022-03-06	2022-03-10	Cacatua	alba		32	männlich	5.39	6.03	6.01	11.4	1.64	1.11874
17396	35901	2022-03-06	2022-03-10	Psittacus	erithacus	erithacus	28	männlich	4.64	3.94	3.67	8.31	1.11	0.849138
17396	35900	2022-03-06	2022-03-10	Amazona	aestiva	aestiva	27	männlich	3.73	1.3	1.17	4.9	1.19	0.348525
17597	36155	2022-06-29	2022-07-02	Amazona	ochrocephala	ochrocephala	18	weiblich	0.52	0.1	8.93	9.45	67.68	0.192308
17681	36231	2022-12-10	2022-12-13	Amazona	barbadensis		4	männlich	3.11	2.41	2.64	5.75	1.61	0.77492
17490	36016	2022-03-31	2022-04-01	Amazona	aestiva	xanthopteryx	2	männlich	4.07	1.32	1.34	5.41	0.68	0.324324
100626	501951	2018-12-14	2018-12-18	Pionites	melanocephalus		7	männlich	2.77	2.4864	2.41	5.18	0.93	0.897617
100826	502752	2022-04-08	2022-04-12	Amazona	oratrix	oratrix	3	männlich	6.53	1.35	1.32	7.85	1.11	0.206738
100826	502476	2020-07-17	2020-07-21	Psittacus	erithacus	erithacus	9	weiblich	4.61	1.3986	0.96	5.57	1.37	0.303384
100826	502753	2022-04-08	2022-04-12	Amazona	oratrix	oratrix	2	weiblich	6.22	1.53	1.94	8.16	0.83	0.245981
100801	34838	2022-07-08	2022-07-11	Amazona	ochrocephala	ochrocephala	7	männlich	3.32	2.25	1.99	5.31	1.86	0.677711
100801	502403	2022-07-08	2022-07-11	Amazona	ochrocephala	panamensis	42	weiblich	2.85	1.48	1.45	4.3	0.95	0.519298
100801	502403	2020-03-28	2020-03-31	Amazona	ochrocephala	panamensis	40	weiblich	2.95	2.4087	2.18	5.13	1.56	0.816508
100811	502434	2020-05-14	2020-05-16	Amazona	finschii	finschii	8	weiblich	3.37	2.4087	2.54	5.91	2.06	0.714748
100811	502434	2021-02-19	2021-02-23	Amazona	finschii	finschii	9	weiblich	4.4	2.2274	1.06	5.46	1.94	0.506227
100535	501527	2017-08-19	2017-08-22	Amazona	aestiva	xanthopteryx	3	weiblich, k	2.8	2.59	2.02	4.82	1.14	0.925
100521	501476	2021-02-21	2021-02-23	Amazona	oratrix	oratrix	24	weiblich	4.14	1.2691	1.53	5.67	0.86	0.306546
16122	34635	2019-11-08	2019-11-09	Psittacus	erithacus	erithacus	41	männlich	3.42	7.2002	7.22	10.64	0.67	2.10532
13740	32774	2017-04-19	2017-04-20	Poicephalus	senegalus		7	weiblich	4.5584	4.403	2.9516	7.51	1.68	0.965909
9774	500206	2020-01-20	2020-01-23	Eclectus	polychloros	polychloros	13	weiblich	4.01	8.0549	15.03	19.04	4.89	2.0087
9774	27103	2022-08-31	2022-09-01	Eclectus	polychloros	polychloros	17	männlich	5.76	3	2.58	8.34	0.73	0.520833
9774	27103	2020-01-20	2020-01-23	Eclectus	polychloros	polychloros	15	männlich	5.23	6.0088	5.47	10.7	5.23	1.14891
9774	500206	2022-08-31	2022-09-01	Eclectus	polychloros	polychloros	15	weiblich	4.14	2.59	12.25	16.39	5.79	0.625604
16199	34628	2020-01-28	2020-01-29	Amazona	auropalliata	parvipes	2	weiblich	3.37	2.2015	1.29	4.66	1.73	0.653264
16199	34628	2019-11-07	2019-11-08	Amazona	auropalliata	parvipes	1	weiblich	4.12	3.4965	0.8	4.92	0.84	0.848665
17263	35792	2021-12-11	2021-12-14	Psittacus	erithacus	erithacus	20	männlich	4.48	2.2	2.07	6.55	0.79	0.491071
17263	35793	2021-12-11	2021-12-14	Psittacus	erithacus	erithacus	20	weiblich	1.42	1.81	8.11	9.53	34.41	1.27465
2186	2641	2023-01-12	2023-01-14	Amazona	aestiva	aestiva	40	männlich	4.92	2.62	3.03	7.95	1.78	0.53252
2186	2641	2022-04-06	2022-04-11	Amazona	aestiva	aestiva	39	männlich	4.69	2.85	3.18	7.87	2.2	0.607676
100008	500031	2018-06-13	2018-06-19	Psittacus	erithacus	erithacus	30	weiblich	3.78	4.4289	4.53	8.31	2.02	1.17167
17121	35559	2021-08-10	2021-08-11	Amazona	ochrocephala	ochrocephala	18	männlich	3.76	2.67	2.51	6.27	1.07	0.710106
17121	35558	2021-08-10	2021-08-11	Amazona	ochrocephala	ochrocephala	18	weiblich	3.42	2.2	1.94	5.36	1.07	0.643275
17364	35882	2022-01-12	2022-01-18	Psittacus	erithacus	erithacus	16	männlich	4.35	2.28	2.1	6.45	0.84	0.524138
100625	501876	2019-02-13	2019-02-19	Amazona	ochrocephala	ochrocephala	5	männlich, k	4.04	3.0303	3.03	7.07	1.16	0.750074
100625	501875	2019-02-13	2019-02-19	Amazona	ochrocephala	ochrocephala	5	weiblich, k	3.73	3.1857	3.06	6.79	0.9	0.854075
14679	32223	2018-12-27	2018-12-28	Pionites	leucogaster	xanthomerius	4	männlich, k	3.11	2.6159	1.76	4.87	0.96	0.841125
14679	32223	2017-03-07	2017-03-08	Pionites	leucogaster	xanthomerius	3	männlich, k	2.9008	2.4087	1.4492	4.35	0.82	0.830357
15724	34303	2018-12-20	2018-12-21	Anodorhynchus	hyacinthinus		26	männlich	2.25	1.5022	0.62	2.87	0.59	0.667644
15724	34302	2018-12-20	2018-12-21	Anodorhynchus	hyacinthinus		26	weiblich	1.99	1.396	0.7	2.69	0.64	0.701508
17059	35522	2021-06-30	2021-07-01	Psittacus	erithacus	erithacus	26	männlich	4.33	2.4864	2.48	6.81	1.16	0.574226
17512	36049	2022-04-21	2022-04-22	Ara	ararauna		18	weiblich	3.89	0.8	1.13	5.02	0.88	0.205656
100839	502526	2021-12-14	2021-12-14	Amazona	aestiva	xanthopteryx	20	männlich	6.11	3.03	2.59	8.7	1.43	0.495908
16303	34850	2021-05-07	2021-05-08	Psittacus	erithacus	timneh	41	männlich	4.56	3.9886	3.52	8.08	1.73	0.874693
16303	34850	2020-04-17	2020-04-18	Psittacus	erithacus	timneh	40	männlich	3.96	4.8433	5.05	9.01	1.92	1.22306
16303	34850	2022-06-17	2022-06-18	Psittacus	erithacus	timneh	42	männlich	3.86	4.82	4.56	8.42	1.92	1.2487
100884	502612	2021-04-16	2021-04-20	Psittacus	erithacus	erithacus	31	männlich	5.96	4.5066	3.99	9.95	1.61	0.756141
100771	502287	2019-03-15	2019-03-19	Psittacus	erithacus	erithacus	25	weiblich	3.32	3.367	3.31	6.63	1.76	1.01416
100771	502287	2021-01-24	2021-01-26	Psittacus	erithacus	erithacus	27	weiblich	3.47	8.8319	8.47	11.94	2.33	2.54522
100939	502720	2021-12-08	2021-12-14	Amazona	viridigenalis		2	weiblich	4.07	2.18	1.65	5.72	0.89	0.535627
100939	502720	2022-11-12	2022-11-16	Amazona	viridigenalis		3	weiblich	3.6	2.28	2.25	5.85	0.92	0.633333
100939	502719	2021-12-08	2021-12-14	Amazona	viridigenalis		4	männlich	3.96	3.16	2.46	6.42	0.91	0.79798
100939	502719	2022-11-12	2022-11-16	Amazona	viridigenalis		5	männlich	3.37	2.85	2.56	5.93	0.89	0.845697
100682	502031	2017-07-18	2017-07-18	Psittacus	erithacus	erithacus	18	weiblich	3.9627	3.7555	3.2873	7.25	1.35	0.947712
100734	502174	2018-07-18	2018-07-24	Poicephalus	gulielmi		2	weiblich	2.12	1.813	1.58	3.7	0.71	0.855189
100734	502175	2018-07-18	2018-07-24	Poicephalus	gulielmi		2	männlich	2.02	2.0461	1.79	3.81	1.25	1.01292
100683	502032	2017-07-14	2017-07-18	Pionites	melanocephalus		4	weiblich	3.6519	2.9785	2.8481	6.5	0.9	0.815603
100681	34263	2018-11-15	2018-11-21	Psittacus	erithacus	erithacus	1	weiblich	3.73	NA	2.93	6.66	1.19	NA
100681	34264	2018-11-17	2018-11-21	Amazona	amazonica		8	männlich	3.34	2.9526	2.41	5.75	1.27	0.884012
7886	23674	2019-07-04	2019-07-09	Ara	maracana		16	weiblich	2.64	3.0821	2.88	5.52	1.19	1.16746
7886	23674	2020-07-14	2020-07-21	Ara	maracana		17	weiblich	3.16	2.9008	2.54	5.7	1.77	0.917975
17692	502869	2022-10-23	2022-10-26	Ara	ararauna		50	männlich	3.55	1.22	1.27	4.82	0.59	0.343662
9210	500572	2016-12-18	2016-12-20	Psittacus	erithacus	erithacus	8	weiblich	3.2375	3.6001	3.0325	6.27	1.15	1.112
9210	26128	2016-12-18	2016-12-20	Psittacus	erithacus	erithacus	20	männlich	3.8073	3.7814	2.8527	6.66	1.16	0.993197
9210	500571	2017-09-13	2017-09-19	Psittacus	erithacus	erithacus	11	weiblich	3.11	3.65	3.52	6.63	1.06	1.17363
100768	502258	2019-01-19	2019-01-23	Pionites	leucogaster	xanthomerius	2	männlich	2.95	1.813	1.35	4.3	0.68	0.614576
100632	501886	2019-09-19	2019-09-25	Amazona	aestiva	xanthopteryx	9	männlich, k	3.83	4.4289	4.38	8.21	2.31	1.15637
100632	502080	2019-09-19	2019-09-25	Amazona	ochrocephala	ochrocephala	29	weiblich	2.87	2.4346	1.53	4.4	1.4	0.848293
100632	501886	2017-10-12	2017-10-19	Amazona	aestiva	xanthopteryx	7	männlich	3.63	4.35	3.83	7.46	1.89	1.19835
100632	501886	2022-10-22	2022-10-26	Amazona	aestiva	xanthopteryx	12	männlich, k	4.51	2.59	2.2	6.71	1.37	0.574279
100632	501886	2020-11-13	2020-11-17	Amazona	aestiva	xanthopteryx	10	männlich, k	3.91	2.2274	1.87	5.78	1.38	0.569668
100632	501886	2021-11-12	2021-11-17	Amazona	aestiva	xanthopteryx	11	männlich, k	4.53	2.93	2.7	7.23	1.56	0.646799
100632	502080	2020-11-13	2020-11-17	Amazona	ochrocephala	ochrocephala	30	weiblich	3.19	1.5281	1.29	4.48	1.32	0.479028
100632	502080	2021-11-12	2021-11-17	Amazona	ochrocephala	ochrocephala	31	weiblich	3.5	1.4	1.32	4.82	1.32	0.4
100632	502080	2022-10-22	2022-10-26	Amazona	ochrocephala	ochrocephala	32	weiblich	2.9	1.55	1.58	4.48	1.61	0.534483
100632	502080	2017-10-12	2017-10-19	Amazona	ochrocephala	ochrocephala	27	weiblich	2.82	1.99	1.76	4.58	0.96	0.705674
100822	502484	2020-07-28	2020-07-29	Psittacus	erithacus	erithacus	11	weiblich	4.14	1.9684	1.97	6.11	0.93	0.475459
100901	502642	2021-06-11	2021-06-15	Psittacus	erithacus	erithacus	29	männlich	3.63	6.1383	5.82	9.45	1.53	1.69099
15245	33926	2018-01-24	2018-01-25	Psittacus	erithacus	erithacus	13	weiblich	2.59	2.9008	3.91	6.5	3.96	1.12
15245	33926	2020-12-15	2020-12-16	Psittacus	erithacus	erithacus	15	weiblich	2.75	3.6778	3.65	6.4	3.72	1.33738
1	1	2017-01-18	2017-01-18	Cacatua	moluccensis		3	weiblich	0.8806	4.662	5.6194	6.5	1.8	5.29412
16929	35438	2021-06-04	2021-06-05	Psittacus	erithacus	erithacus	27	weiblich	4.35	2.2533	2.18	6.53	1.48	0.518
100887	100887	2021-04-17	2021-04-20	Psittacus	erithacus	erithacus	14	männlich	4.43	2.849	2.9	7.33	1.35	0.643115
14707	33546	2017-03-22	2017-03-24	Psittacus	erithacus	erithacus	13	weiblich	3.5483	3.108	2.8217	6.37	1.61	0.875912
14707	33547	2017-03-22	2017-03-24	Psittacus	erithacus	erithacus	16	männlich	3.3929	3.5483	2.7671	6.16	0.88	1.0458
17152	35616	2021-08-26	2021-08-27	Cacatua	galerita	galerita	43	weiblich	3.5	3.13	2.98	6.48	1.23	0.894286
100863	502571	2021-01-21	2021-01-25	Psittacus	erithacus	erithacus	24	männlich	6.89	1.6317	1.14	8.03	1.06	0.236821
12127	502592	2021-03-17	2021-03-23	Amazona	aestiva	xanthopteryx	30	weiblich	5	2.849	2.3	7.3	1.84	0.5698
12127	502593	2021-03-22	2021-03-23	Amazona	aestiva	xanthopteryx	31	männlich	5	4.6102	3.65	8.65	1.62	0.92204
100684	502039	2017-07-16	2017-07-18	Amazona	ochrocephala	ochrocephala	16	männlich	4.0145	3.0044	2.5855	6.6	1.08	0.748387
14337	33238	2018-11-29	2018-12-01	Pionites	leucogaster	xanthomerius	3	weiblich, k	3.11	2.331	1.29	4.4	0.76	0.749518
14337	33237	2017-10-26	2017-10-27	Pionites	leucogaster	xanthomerius	2	männlich, k	2.41	NA	0.7	3.11	1.13	NA
33987	15341	2018-03-24	2018-03-27	Ara	chloroptera		4	männlich	2.38	2.0202	1.25	3.63	0.71	0.848824
15518	502316	2019-05-09	2019-05-14	Ara	chloroptera		5	weiblich	2.25	1.6576	0.34	2.59	1.15	0.736711
15518	502201	2018-08-18	2018-08-21	Ara	ararauna		4	männlich	3.08	3.108	2.67	5.75	1.17	1.00909
15518	502316	2020-05-14	2020-05-16	Ara	chloroptera		6	weiblich	2.28	1.3209	0.91	3.19	0.92	0.579342
11582	30017	2017-01-25	2017-01-26	Cacatua	alba		9	weiblich	3.2893	2.1497	1.5007	4.79	0.68	0.653543
100886	502657	2021-07-08	2021-07-13	Psittacus	erithacus	erithacus	2	männlich	3.11	1.6835	1.45	4.56	0.98	0.541318
100886	502615	2022-10-18	2022-10-21	Psittacus	erithacus	erithacus	4	weiblich	3.5	1.22	1.24	4.74	1.06	0.348571
100993	502878	2022-10-22	2022-10-26	Psittacus	erithacus	erithacus	1	männlich	3.55	3.52	3.68	7.23	1.03	0.991549
100868	502580	2021-02-02	2021-02-03	Amazona	aestiva	xanthopteryx	15	männlich	3.5	2.331	7.43	10.93	2.35	0.666
100996	502887	2022-11-09	2022-11-16	Amazona	aestiva	xanthopteryx	31	männlich	2.87	5.65	5.06	7.93	1.22	1.96864
100996	502886	2022-11-09	2022-11-16	Amazona	amazonica		40	männlich	2.8	4.56	4.32	7.12	1.73	1.62857
16090	34582	2019-10-17	2019-10-24	Psittacus	erithacus	erithacus	12	weiblich	3.42	2.6936	2.67	6.09	1.64	0.787602
100313	500929	2021-09-06	2021-09-07	Poicephalus	gulielmi		21	weiblich	2.77	1.22	1.48	4.25	0.79	0.440433
100313	500883	2020-10-10	2020-10-17	Amazona	aestiva	aestiva	23	weiblich	2.8	3.2375	3.6	6.4	2.53	1.15625
100313	31279	2022-09-20	2022-09-22	Amazona	aestiva	aestiva	15	weiblich	2.56	2.93	2.78	5.34	1.22	1.14453
100313	500927	2021-04-10	2021-04-13	Amazona	albifrons		28	männlich	7.25	2.2533	1.89	9.14	1.49	0.3108
100313	500883	2019-10-15	2019-10-24	Amazona	aestiva	aestiva	22	weiblich	2.1	1.7871	1.89	3.99	1.74	0.851
100313	500929	2018-06-17	2018-06-19	Poicephalus	gulielmi		18	weiblich	1.17	2.1497	3.88	5.05	1.61	1.83735
100841	502533	2020-09-19	2020-09-23	Amazona	aestiva	xanthopteryx	19	weiblich	2.98	2.4346	2.17	5.15	1.22	0.81698
100243	501767	2021-05-14	2021-05-19	Amazona	aestiva	xanthopteryx	8	männlich	4.33	2.072	1.7	6.03	1.2	0.478522
100098	31033	2017-06-02	2017-06-07	Psittacus	erithacus	erithacus	6	männlich	4.3	5.29	3.21	7.51	1.19	1.23023
2526	34266	2018-12-05	2018-12-06	Anodorhynchus	hyacinthinus		1	weiblich	2.85	2.0979	1.6	4.45	0.75	0.736105
100719	502133	2018-03-19	2018-03-21	Amazona	amazonica		31	männlich	2.05	3.2893	3.31	5.36	1.05	1.60454
100481	501333	2023-01-11	2023-01-14	Amazona	aestiva	aestiva	33	weiblich	3.11	2.33	2.51	5.62	2.37	0.749196
100481	501333	2017-12-14	2017-12-19	Amazona	aestiva	aestiva	27	weiblich	3.29	4.61	2.98	6.27	1.6	1.40122
100691	502077	2017-10-12	2017-10-19	Amazona	ochrocephala	panamensis	39	männlich	2.85	3.32	3.13	5.98	1.28	1.16491
15530	34132	2018-07-18	2018-07-19	Psittacus	erithacus	erithacus	6	männlich	3.63	3.9627	3.36	6.99	0.91	1.09165
16733	35233	2021-01-08	2021-01-09	Amazona	ochrocephala	ochrocephala	15	männlich	2.64	2.2015	2.31	4.95	0.84	0.833902
100701	34575	2020-08-14	2020-08-18	Cacatua	galerita	triton	19	männlich	3.13	1.8907	1.87	5	0.79	0.604058
100701	35417	2021-04-02	2021-04-07	Cacatua	alba		19	männlich, k	3.52	3.108	2.93	6.45	1.2	0.882955
100701	502324	2019-06-04	2019-06-12	Cacatua	alba		11	weiblich	2.43	3.0044	2.96	5.39	0.78	1.23638
100701	502101	2018-06-13	2018-06-19	Psittacus	erithacus	erithacus	2	männlich	3.96	3.9886	3.27	7.23	1.29	1.00722
100701	34575	2022-11-09	2022-11-16	Cacatua	galerita	triton	21	männlich, k	4.09	2.25	2.2	6.29	0.76	0.550122
14197	33144	2022-10-31	2022-11-03	Aratinga	acuticaudatus	acuticaudatus	9	männlich, k	4.76	1.66	4.87	9.63	0.82	0.348739
14197	34335	2022-10-31	2022-11-03	Aratinga	acuticaudatus	acuticaudatus	9	weiblich, k	4.43	1.3	1.55	5.98	0.98	0.293454
501976	100654	2017-03-16	2017-03-21	Psittacus	erithacus	erithacus	30	weiblich	4.0663	2.3828	1.8937	5.96	1.37	0.585987
100902	502645	2021-06-11	2021-06-15	Psittacus	erithacus	erithacus	35	männlich	3.91	2.5641	2.38	6.29	1.39	0.65578
100485	501374	2018-08-16	2018-08-21	Amazona	leucocephala	leucocephala	18	männlich	3.65	4.8951	5.52	9.17	1.68	1.34112
100485	501374	2022-01-15	2022-01-18	Amazona	leucocephala	leucocephala	22	männlich	5.65	3.52	3.52	9.17	1.16	0.623009
100485	501374	2019-10-19	2019-10-24	Amazona	leucocephala	leucocephala	19	männlich	4.09	4.5584	4.46	8.55	1.32	1.11452
100485	501374	2017-04-07	2017-04-11	Amazona	leucocephala	leucocephala	17	männlich	5.957	8.1844	3.623	9.58	1.79	1.37391
100485	2	2018-05-17	2018-05-23	Amazona	aestiva	aestiva	12	männlich	6.45	12.1471	11.29	17.74	0.78	1.88327
100485	501602	2018-09-15	2018-09-18	Psittacus	erithacus	erithacus	4	männlich	2.93	3.1598	2.51	5.44	1.09	1.07843
100485	501346	2018-08-16	2018-08-21	Amazona	autumnalis		18	weiblich	3.29	3.1857	3.13	6.42	1.14	0.968298
100485	501346	2019-10-19	2019-10-24	Amazona	autumnalis		19	weiblich	3.47	2.6418	2.49	5.96	1.12	0.761326
100485	501346	2017-08-19	2017-08-22	Amazona	autumnalis		17	weiblich	3.7	4.76	4.1	7.8	1.06	1.28649
100787	502339	2019-07-04	2019-07-09	Amazona	amazonica		33	männlich	3.68	3.9627	3.52	7.2	1.87	1.07682
12464	32587	2017-10-24	2017-10-27	Amazona	ochrocephala	panamensis	47	männlich	3.81	6.53	12.33	16.14	7.33	1.71391
100739	502214	2018-09-14	2018-09-18	Psittacus	erithacus	erithacus	21	männlich	3.6	4.1181	3.39	6.99	1.46	1.14392
100739	502183	2018-07-20	2018-07-24	Psittacus	erithacus	erithacus	20	weiblich	5.67	5.2577	4.07	9.74	1.19	0.927284
100724	502145	2018-04-11	2018-04-17	Amazona	ochrocephala	panamensis	43	männlich	3.55	2.9526	2.41	5.96	1.06	0.831718
17237	35740	2021-10-21	2021-10-22	Psittacus	erithacus	erithacus	29	männlich	4.33	2.67	2.82	7.15	0.89	0.616628
14582	33945	2018-02-11	2018-02-14	Ara	chloroptera		4	weiblich	2.25	2.2015	2.05	4.3	1.58	0.978444
14582	33946	2018-02-11	2018-02-14	Ara	ararauna		9	weiblich	3.13	3.1857	2.9	6.03	0.98	1.0178
15996	34464	2019-07-07	2019-07-09	Cacatua	sulphurea	sulphurea	45	männlich	3.29	2.9526	2.41	5.7	3.06	0.897447
15101	33838	2018-12-09	2018-12-18	Psittacus	erithacus	erithacus	5	männlich	3.7	3.6778	2.93	6.63	0.87	0.994
15101	33838	2020-01-26	2020-01-28	Psittacus	erithacus	erithacus	7	männlich	3.76	3.5224	2.82	6.58	1.07	0.936809
15101	33838	2021-03-22	2021-03-23	Psittacus	erithacus	erithacus	8	männlich	4.53	2.3828	2.39	6.92	0.95	0.526004
15101	33838	2022-09-19	2022-09-20	Psittacus	erithacus	erithacus	9	männlich	4.3	3.11	4.14	8.44	1.44	0.723256
15101	33839	2018-12-09	2018-12-18	Psittacus	erithacus	erithacus	1	weiblich	4.64	3.7037	2.82	7.46	1.28	0.798211
15101	33839	2020-01-26	2020-01-28	Psittacus	erithacus	erithacus	3	weiblich	4.61	3.5224	2.72	7.33	0.93	0.764078
15101	33839	2021-03-22	2021-03-23	Psittacus	erithacus	erithacus	4	weiblich	5.59	1.1655	0.99	6.58	1.17	0.208497
15101	33839	2022-09-19	2022-09-20	Psittacus	erithacus	erithacus	5	weiblich	4.92	1.55	2.15	7.07	1.21	0.315041
100828	502477	2020-07-17	2020-07-21	Eclectus	polychloros	polychloros	9	männlich	5.26	2.072	1.4	6.66	0.9	0.393916
100828	502477	2021-10-11	2021-10-15	Eclectus	polychloros	polychloros	10	männlich	4.97	2.72	2.23	7.2	0.99	0.547284
100812	100812	2020-05-14	2020-05-16	Amazona	amazonica		22	männlich	4.61	5.6721	4.2	8.81	1.01	1.23039
100812	100812	2020-11-11	2020-11-17	Amazona	amazonica		22	männlich	5.91	4.5584	3.52	9.43	1.32	0.771303
100812	100812	2021-06-09	2021-06-11	Amazona	amazonica		23	männlich	NA	4.8174	NA	9.95	1.81	NA
100812	100812	2022-04-28	2022-04-30	Amazona	amazonica		24	männlich	4.87	4.69	4.56	9.43	1.53	0.963039

## Sheet: Tabelle2
Kundennummer	Patientennummer	Datum der Probenentnahme	Haltung	Fütterung	Zuchtstatus	Reproduktionsstatus Probenentnahme	Atherosklerose	Body condition score X/5	Zuordnung für für Teil 1	Diagnose	Vorstellungsgrund					Pellets/Extrudate + Obst/Gemüse/Palmgloss	Mischung Pellets, Extrudate, Futter vom Tisch, Körner	Reine Körnermischung
16240	34785	2020-02-27	++	+	+	-	-	3	1	klinisch unauffällig	V.a. Vergiftung				Ernährung	+++	++	+
10244	501809	2022-03-12	+++	+++	+++	+++	-	3	1	klinisch unauffällig	Jahresvorsorgeuntersuchung
10244	501628	2020-12-08	+	+++	+++	+	-	3	1	klinisch unauffällig	Jahresvorsorgeuntersuchung					Permanenter Freiflug, Außenvoliere, Vogelzimmer	Käfig-/Volierenhaltung + teilweiser Freiflug	reine Volierenhaltung / flugunfähiger Freigang	reine Käfighaltung
10244	501629	2018-12-11	+	+++	++	+	-	3	1	klinisch unauffällig	Jahresvorsorgeuntersuchung				Haltung	+++	++	+	-
10244	501628	2018-12-11	+	+++	+++	+	-	3	1	klinisch unauffällig	Jahresvorsorgeuntersuchung
10244	501629	2019-12-27	+	+++	++	+	-	3	1	klinisch unauffällig	Jahresvorsorgeuntersuchung					vor kurzem/kurz danch gelegt	unter Hormoneinfluss/ in Zuchtsaison, zeigt Brutverhalten	adult, außerhalb Zucht, Balz	juvenil/inaktiv	kastriert
10244	501628	2019-12-27	+	+++	+++	+	-	3	1	klinisch unauffällig	Jahresvorsorgeuntersuchung				Repro	+++	++	+	-	--
10244	501809	2017-12-17	+	+++	++	+	-	3	1	klinisch unauffällig	Jahresvorsorgeuntersuchung
10244	501629	2017-12-17	+	+++	++	+	-	3	1	klinisch unauffällig	Jahresvorsorgeuntersuchung					geschlechtsreif/zuchtreif schon gelegt	geschlechtsreif/zuchtreif	juvenil	inaktiv	kastriert
10244	501628	2017-12-17	+	+++	+++	+	-	3	1	klinisch unauffällig	Jahresvorsorgeuntersuchung				Zuchtstatus	+++	++	+	-	--
10244	501808	2017-12-17	+	+++	++	+	-	3	1	klinisch unauffällig	Jahresvorsorgeuntersuchung
14754	34351	2020-02-18	++	+++	++	++	--	3	1	klinisch unauffällig	Jahresvorsorgeuntersuchung					hochgradige Atherosklerose	mittelgradige Atherosklerose	leichte Atherosklerose	keine Atherosklerose	NA
100818	502455	2020-06-18	++	+	++	++	++	5	0	Leberfunktionsstörung, AS, Adipositas	Jahresvorsorgeuntersuchung				Atherosklerose	+++	++	+	-	--
100953	502763	2022-04-08	++	+	+	-	-	3	1	Hepatopathie, Infektion	Würgen, Erbrechen
100800	502400	2019-12-18	++	+	+	-	+	3	0	AS, Hepatopathie	Jahresvorsorgeuntersuchung					kachektisch	leicht abgemagert	normal	leicht übergewichtig	adipös
9914	502383	2019-10-28	+++	++	++	+	-	2	0	Abmagerung, Hepatopathie	Reduziertes AB				Body condition score	1	2	3	4	5
12640	31297	2017-03-18	++	+++	--	--	-	3	0	Infektion	Reduziertes AB
12640	31297	2018-05-19	++	+++	--	--	-	3	1	klinisch unauffällig	Jahresvorsorgeuntersuchung					gesund	krank
5845	15909	2022-04-28	+	++	++	++	++	4	0	Leberfunktionsstörung, AS, Adipositas	UV				gesund/krank	1	0
100751	502235	2018-10-12	+	+	++	+	-	3	1	Leberfunktionsstörung, Federbeisser	FDB
11594	30049	2019-10-30	++	+++	+++	-	++	3	0	AS, Cardiopathie	Jahresvorsorgeuntersuchung					Teil der Referenzbereiche	nicht Teil der Referenzbereiche
11594	30049	2022-07-01	++	+++	+++	-	++	3	0	AS, Cardiopathie	Jahresvorsorgeuntersuchung				Zuordnung für Teil 1	1	0
100954	502761	2022-04-08	++	+	++	++	-	4	0	Hepatopathie, Adipositas	Jahresvorsorgeuntersuchung
100723	502144	2018-04-11	++	+	+++	+++	-	2	0	Abmagerung, Peritonitis, Eierstockszyste	Reduziertes AB
100723	502144	2019-10-16	++	+	+++	+++	-	3	0	Anzeichen Herz-Kreislauf	Jahresvorsorgeuntersuchung
100723	502717	2021-12-08	++	+++	++	++	-	3	1	Aspergillose	Jahresvorsorgeuntersuchung
100723	502718	2021-12-08	++	+++	++	++	-	3	0	klinisch unauffällig	Jahresvorsorgeuntersuchung
15437	502162	2018-06-10	+	+	++	+	+	3	0	AS, Hepatopathie, flugunfähig	Jahresvorsorgeuntersuchung
100511	501879	2019-06-06	+	+++	++	+	--	3	1	Hepatopathie	Jahresvorsorgeuntersuchung
100511	501434	2019-06-06	+	+++	++	+	-	3	1	klinisch unauffällig	Jahresvorsorgeuntersuchung
100511	501879	2022-10-26	+	+++	++	+	--	3	1	Hepatopathie	Jahresvorsorgeuntersuchung
100511	501879	2021-09-19	+	+++	++	+	--	3	1	Hepatopathie	Jahresvorsorgeuntersuchung
100511	501879	2020-10-16	+	+++	++	+	--	3	1	Hepatopathie	Jahresvorsorgeuntersuchung
100511	501434	2017-07-13	++	+++	++	+	-	3	1	klinisch unauffällig	Jahresvorsorgeuntersuchung
100517	501864	2018-09-17	++	+++	--	--	-	3	1	klinisch unauffällig	Tod des Partnervogels
16322	34853	2020-04-29	++	+	++	++	++	4	0	Leberfunktionsstörung, AS, Adipositas	Jahresvorsorgeuntersuchung
16322	34854	2020-04-29	++	+	++	++	++	3	0	Leberfunktionsstörung, AS	Jahresvorsorgeuntersuchung
100947	502742	2022-03-07	+	+++	++	++	++	3	0	Leberfunktionsstörung, AS	Jahresvorsorgeuntersuchung
16755	35581	2022-07-28	++	+++	--	--	-	3	1	klinisch unauffällig	Jahresvorsorgeuntersuchung
16755	35581	2023-09-05	++	+++	--	--	-	3	1	klinisch unauffällig	Jahresvorsorgeuntersuchung
16755	35260	2021-01-27	++	+	+	-	-	3	1	Pneumonie, Aerosacculitis	Niesen
16755	35260	2022-07-28	++	+++	--	--	-	3	1	klinisch unauffällig	Jahresvorsorgeuntersuchung
16755	35260	2023-09-05	++	+++	--	--	-	3	1	klinisch unauffällig	Jahresvorsorgeuntersuchung
16755	502835	2023-09-05	++	+++	--	--	-	3	1	klinisch unauffällig	Jahresvorsorgeuntersuchung
16755	502834	2023-09-05	++	+++	--	--	-	3	1	klinisch unauffällig	Jahresvorsorgeuntersuchung
100860	502563	2020-12-11	+	++	++	+	-	3	0	Infektion	Reduziertes AB
100819	502456	2020-06-18	++	++	++	+	+	3	0	Leberfunktionsstörung, AS, Raucherlunge	Tod des Partnervogels
16088	34578	2019-10-08	++	+	++	+	-	3	1	Leberfunktionsstörung	Tod des Partnervogels
100770	502282	2019-03-13	+	+	++	++	++	3	0	AS	Anfälle
14888	33641	2017-06-23	+	+	+++	-	+	3	0	Leberfunktionsstörung, AS, FDB	Jahresvorsorgeuntersuchung
16702	35212	2021-02-08	++	+	+	-	-	3	1	Leberfunktionsstörung	Jahresvorsorgeuntersuchung
100873	502589	2021-02-20	+	+	++	++	-	3	1	Leberfunktionsstörung, Hypersexualität, FDB	Jahresvorsorgeuntersuchung
15101	33838	2017-11-06	++	+++	++	++	-	3	1	klinisch unauffällig	Jahresvorsorgeuntersuchung
15101	33839	2017-11-14	++	+++	+	-	-	3	1	klinisch unauffällig	Jahresvorsorgeuntersuchung
16769	35610	2022-03-04	+++	+++	--	--	-	3	1	klinisch unauffällig	Jahresvorsorgeuntersuchung
100815	502450	2020-05-16	+	+	++	+	-	3	0	Leukozytose, Aszites, Leberfunktionsstörung, Herzkreislaufstörung	Reduziertes AB
2557	30880	2022-10-31	+	+++	++	+	++	3	0	Leukozytose, bakterielle Infektion, Hefepilzinfektion	DF, PU, PD
2557	32323	2022-09-01	+	+++	++	+	+	1	0	Abmagerung, Leukozytose, Leberfunktionsstörung	Reduziertes AB
2557	34583	2019-10-14	-	+	++	+	+	3	0	Leberfunktionsstörung, AS	Jahresvorsorgeuntersuchung
2557	32323	2019-11-25	+++	+++	++	+	+	3	0	Leukozytose, Infektion	Reduziertes AB
100678	502009	2018-10-03	++	+++	++	++	+	3	0	AS	Reduziertes AB
100678	502009	2019-04-12	++	+++	++	+	+	3	0	Herzkreislauf, FDB	Anfälle
100678	502009	2017-06-01	++	+++	++	++	-	3	1	klinisch unauffällig	Jahresvorsorgeuntersuchung
100678	502010	2017-06-01	-	+++	++	+	-	3	0	Leukozytose, bakterielle Infektion	Anfälle, reduziertes AB
100910	502661	2021-07-09	+++	+++	++	++	+	3	0	AS, Aerosacculitis	AG und Aspergillose Diagnostik
100910	502697	2021-10-16	+++	+++	++	+	-	3	1	klinisch unauffällig	Prä-OP Profil
100910	502697	2022-11-11	+++	+++	++	+	-	3	1	klinisch unauffällig	Jahresvorsorgeuntersuchung
100998	502890	2022-11-11	+	+	++	+	--	3	1	FDB	Flugunfähigkeit
8917	502059	2018-10-11	++	+++	++	+	--	3	1	klinisch unauffällig	Jahresvorsorgeuntersuchung
8917	502059	2017-08-18	++	+++	++	++	--	3	1	klinisch unauffällig	Jahresvorsorgeuntersuchung
3841	10402	2018-11-05	+	+++	++	+	--	3	1	FDB, eingewachsener Ring	eingewachsener Ring
3841	34581	2019-10-10	++	++	++	+	+	3	0	Rachenstein, AS	Atembeschwerden
3841	10402	2019-12-05	+	+++	++	+	++	3	0	AS, hoher Hämatokrit, Cardiopathie	Apathie
100443	501203	2022-11-11	++	+++	+++	+	--	3	1	klinisch unauffällig	Jahresvorsorgeuntersuchung
100443	501203	2017-03-16	++	+++	+++	+++	--	3	0	Eiablage	veränderter Kotabsatz
10640	500452	2021-07-10	+	+++	--	--	+	3	0	Pneumonie, Aerosacculitis, GIT Infektion	Atembeschwerden, Abmagerung
10640	500452	2019-04-11	++	+++	--	--	--	3	1	Sinusitis	Jahresvorsorgeuntersuchung
10640	500452	2017-03-18	++	+++	--	--	--	3	1	Sinusitis	Jahresvorsorgeuntersuchung
8165	25568	2019-08-23	++	+++	++	+	+	3	1	klinisch unauffällig	Jahresvorsorgeuntersuchung
8165	24208	2019-08-23	++	+++	++	++	+	3	1	klinisch unauffällig	Jahresvorsorgeuntersuchung
8165	24208	2018-08-30	++	+++	++	++	+	3	1	klinisch unauffällig	V.a. Aspergillose
8165	24208	2020-11-05	++	+++	++	++	+	3	1	klinisch unauffällig	Jahresvorsorgeuntersuchung
8165	24208	2021-07-27	++	+++	++	++	+	3	1	klinisch unauffällig	Jahresvorsorgeuntersuchung
8165	25568	2020-11-05	+	+++	++	++	+	3	1	FDB	Jahresvorsorgeuntersuchung
8165	25568	2022-07-26	+	+++	++	+	+	3	1	FDB	Jahresvorsorgeuntersuchung
8165	25568	2021-07-27	+	+++	++	++	+	3	1	FDB	Jahresvorsorgeuntersuchung
100878	502605	2021-03-19	+	+	++	+	--	3	1	Dermatitis, Unterflügelekzeme	FDB
100583	501793	2021-12-28	++	+++	--	--	--	3	1	FDB	Jahresvorsorgeuntersuchung
100583	501793	2019-10-29	++	+++	--	--	--	3	1	klinisch unauffällig	Jahresvorsorgeuntersuchung
100583	501793	2018-09-06	++	+++	--	--	--	3	1	klinisch unauffällig	Jahresvorsorgeuntersuchung
100583	501793	2022-12-28	++	+++	--	--	--	3	1	klinisch unauffällig	Jahresvorsorgeuntersuchung
100583	501793	2017-04-29	++	+++	--	--	--	3	1	klinisch unauffällig	Jahresvorsorgeuntersuchung
12997	31947	2020-01-22	++	+++	++	+	--	3	1	FDB	Jahresvorsorgeuntersuchung
12997	31947	2021-10-08	++	+++	++	+	--	3	1	FDB	Jahresvorsorgeuntersuchung
12997	31947	2022-10-14	++	+++	++	+	--	3	1	FDB	Jahresvorsorgeuntersuchung
100715	502130	2018-03-16	+++	+++	+	-	--	3	1	FDB	Jahresvorsorgeuntersuchung
392	28741	2022-02-15	+	+++	--	--	--	4	0	Verfettung	Jahresvorsorgeuntersuchung
16751	35258	2021-01-25	++	+	++	++	++	3	0	AS, FDB, Hepatopathie, Aerosacculitis, Rachitis	Aspergilloseverdacht
100370	100370	2018-08-17	++	++	++	+	--	3	1	klinisch unauffällig	Jahresvorsorgeuntersuchung
15042	33733	2017-10-12	++	+++	+	-	--	3	1	klinisch unauffällig	Jahresvorsorgeuntersuchung
15042	33734	2017-10-12	++	+++	+	-	--	3	1	klinisch unauffällig	Jahresvorsorgeuntersuchung
10751	502319	2019-05-11	++	+++	+	+	--	3	1	klinisch unauffällig	Jahresvorsorgeuntersuchung
10751	502156	2020-01-25	++	+++	++	++	--	3	1	klinisch unauffällig	Jahresvorsorgeuntersuchung
10751	502319	2020-08-15	++	+++	++	+	--	3	1	klinisch unauffällig	Jahresvorsorgeuntersuchung
10751	502319	2022-09-17	++	+++	++	+	--	3	1	klinisch unauffällig	Jahresvorsorgeuntersuchung
10751	502156	2021-11-14	++	+++	++	+	--	3	1	klinisch unauffällig	Jahresvorsorgeuntersuchung
10751	502156	2018-05-18	++	+++	++	+	--	3	1	klinisch unauffällig	Jahresvorsorgeuntersuchung
101010	502940	2023-01-14	++	+++	++	+	--	3	1	FDB	Jahresvorsorgeuntersuchung
100647	501953	2017-02-09	+	+	+++	-	+++	3	0	AS, Hepatopathie, Grauer Star, Herzkreislaufstörung	Reduziertes AB, Koordinationsstörungen
100199	500574	2021-01-21	++	+++	++	+	+	3	0	AS, FDB, Hepatopathie, Aerosacculitis, Rachitis	Jahresvorsorgeuntersuchung
11291	501156	2018-01-14	++	+++	+++	+	--	3	1	FDB	Jahresvorsorgeuntersuchung
11291	30968	2019-01-15	++	+++	++	+	--	3	1	klinisch unauffällig	Jahresvorsorgeuntersuchung
11291	31651	2019-01-19	++	+++	++	++	-	3	1	klinisch unauffällig	Jahresvorsorgeuntersuchung
11291	501156	2019-01-15	++	+++	+++	++	--	3	1	FDB	Jahresvorsorgeuntersuchung
11291	30968	2018-01-14	++	+++	++	+	--	3	1	klinisch unauffällig	Jahresvorsorgeuntersuchung
11291	31651	2018-01-14	++	+++	++	++	-	3	1	klinisch unauffällig	Jahresvorsorgeuntersuchung
100923	502684	2021-09-21	+++	+	+++	++	--	3	1	FDB, Hepatopathie	Apathie
100923	502683	2021-09-21	+++	+	++	+	--	3	1	Hepatopathie	Jahresvorsorgeuntersuchung
15058	33747	2017-10-15	-	+	++	-	++	3	0	AS, Hepatopathie	Jahresvorsorgeuntersuchung
10156	27533	2022-02-02	-	+	++	+	--	3	1	Rachitis, FDB, Hepatopathie	Jahresvorsorgeuntersuchung
100862	100862	2021-03-30	++	+	++	++	+	3	0	AS, FDB	V.a. GIT Infektion
100253	502007	2021-03-22	++	+++	++	++	-	3	1	FDB	Jahresvorsorgeuntersuchung
100253	500689	2021-03-19	++	+++	+++	++	-	3	1	FDB	Jahresvorsorgeuntersuchung
100253	502007	2017-05-05	++	+++	++	++	-	3	1	FDB	Jahresvorsorgeuntersuchung
100253	500689	2017-05-05	++	+++	+++	++	-	3	1	FDB	Jahresvorsorgeuntersuchung
9914	502494	2020-08-10	+++	+++	+++	++	++	3	0	AS	Eiablage soft-shelled egg
9914	502535	2020-09-21	++	+++	+	-	-	3	1	FDB	Nervosität
11470	29820	2020-12-11	++	+++	+++	+	--	3	1	Arthrose, grauer Star	Jahresvorsorgeuntersuchung
9379	501413	2020-11-29	+++	+++	++	+	--	3	1	klinisch unauffällig	Jahresvorsorgeuntersuchung
9379	29360	2020-11-29	+++	+++	+++	+	--	3	1	Kloakenpapillom	Jahresvorsorgeuntersuchung
9379	501413	2022-10-29	+++	+++	++	+	--	3	1	FDB	Jahresvorsorgeuntersuchung
16453	34908	2020-07-07	+	+	++	++	+	3	0	AS, Hepatopathie, sexuelle Frustration	Jahresvorsorgeuntersuchung
10701	501923	2016-11-15	++	+++	++	+	--	3	1	klinisch unauffällig	Jahresvorsorgeuntersuchung
10701	501923	2017-08-20	++	+++	++	+	--	3	1	klinisch unauffällig	Jahresvorsorgeuntersuchung
10701	501922	2016-11-15	++	+++	+++	+	--	3	1	Dyspnoe	Jahresvorsorgeuntersuchung
10701	501930	2016-11-15	++	+++	+++	+	--	4	0	Verfettung, FDB	Jahresvorsorgeuntersuchung
10701	501930	2017-08-20	++	+++	+++	+	--	4	0	Verfettung, FDB	Jahresvorsorgeuntersuchung
10701	501929	2016-11-15	+	+++	+++	+	--	3	0	Geriatrischer Vogel	Jahresvorsorgeuntersuchung
10701	501929	2017-08-20	+	+++	+++	+	--	3	0	Geriatrischer Vogel	Jahresvorsorgeuntersuchung
10701	501927	2016-11-15	+	+++	++	+	--	3	0	Geriatrischer Vogel, FDB	Jahresvorsorgeuntersuchung
10701	501924	2016-11-15	++	+++	++	+	--	3	1	klinisch unaufällig	Jahresvorsorgeuntersuchung
10701	501924	2017-08-20	++	+++	++	+	--	3	1	klinisch unauffällig	Jahresvorsorgeuntersuchung
10701	501928	2016-11-15	+	+++	++	+	--	3	0	Geriatrischer Vogel	Jahresvorsorgeuntersuchung
10701	501928	2017-08-20	+	+++	++	+	--	3	0	Geriatrischer Vogel	Jahresvorsorgeuntersuchung
10701	501926	2016-11-15	++	+++	++	++	+	3	0	AS	Jahresvorsorgeuntersuchung
15709	34288	2019-01-21	++	+++	++	+	-	3	1	klinisch unauffällig	Jahresvorsorgeuntersuchung
15709	34287	2019-07-03	++	+++	+	-	-	3	1	klinisch unauffällig	Jahresvorsorgeuntersuchung
15709	34287	2019-01-21	++	+++	+	-	-	3	1	klinisch unauffällig	Jahresvorsorgeuntersuchung
15041	33732	2017-10-12	+	+	++	+	-	3	1	klinisch unauffällig	Jahresvorsorgeuntersuchung
15041	33731	2017-10-12	+	+	++	++	-	3	1	klinisch unauffällig	Jahresvorsorgeuntersuchung
8122	25030	2020-05-04	+++	+++	++	++	-	3	1	klinisch unauffällig	Jahresvorsorgeuntersuchung
8122	25030	2021-05-09	+++	+++	++	++	-	3	1	klinisch unauffällig	Jahresvorsorgeuntersuchung
8122	25029	2020-05-04	+++	+++	--	--	-	3	1	klinisch unauffällig	Jahresvorsorgeuntersuchung
8122	25029	2021-05-09	+++	+++	--	--	-	3	1	klinisch unauffällig	Jahresvorsorgeuntersuchung
8122	25030	2019-05-19	+++	+++	++	++	-	3	1	klinisch unauffällig	Jahresvorsorgeuntersuchung
8122	25029	2019-05-19	+++	+++	--	--	-	3	1	klinisch unauffällig	Jahresvorsorgeuntersuchung
8122	25030	2022-06-26	+++	+++	++	++	-	3	1	klinisch unauffällig	Jahresvorsorgeuntersuchung
8122	25029	2022-06-26	+++	+++	--	--	-	3	1	klinisch unauffällig	Jahresvorsorgeuntersuchung
8122	25030	2017-04-02	+++	+++	++	++	-	3	1	klinisch unauffällig	Jahresvorsorgeuntersuchung
8122	25030	2018-05-21	+++	+++	++	+	-	3	1	klinisch unauffällig	Jahresvorsorgeuntersuchung
8122	25029	2017-04-02	+++	+++	--	--	-	3	1	klinisch unauffällig	Jahresvorsorgeuntersuchung
8122	25029	2018-05-21	+++	+++	--	--	-	3	1	klinisch unauffällig	Jahresvorsorgeuntersuchung
15642	34226	2018-10-18	++	+	+++	-	+++	3	0	AS, erhöhter Hämatokrit, Herzkreislaufstörung, Hepatopathie	Aspergilloseverdacht
100248	500684	2022-08-04	+	+	+++	-	++	2	0	leicht reduziert	Apathie
100248	500684	2022-07-07	+	+	+++	-	++	4	0	Leukozytose, Verfettung, bakterielle Infektion, Hepatopathie, Nephropathie	Apathie
16876	35364	2021-03-23	+	+	++	+	++	3	0	Arthrose, eingewachsener Ring, Hepatopathie, AS	Lahmheit
3803	502613	2021-04-16	+	++	++	++	-	5	0	Verfettung	Aspergilloseverdacht
100768	502280	2019-02-16	++	+++	++	++	-	3	1	klinisch unauffällig	Jahresvorsorgeuntersuchung
100484	501343	2019-09-19	++	+++	--	--	-	3	1	klinisch unauffällig	Jahresvorsorgeuntersuchung
100484	501343	2017-03-16	++	+++	--	--	-	3	1	klinisch unauffällig	Jahresvorsorgeuntersuchung
100484	501343	2018-05-18	++	+++	--	--	-	4	0	Verfettung	Jahresvorsorgeuntersuchung
100742	502188	2018-08-16	+	++	++	+	++	3	0	AS, Hepatopathie	Jahresvorsorgeuntersuchung
15465	502323	2019-06-02	+++	+	+	-	--	3	0	Circovirusinfektion	Federverfärbungen
100764	502262	2019-09-23	++	+++	--	--	-	3	1	klinisch unauffällig	Jahresvorsorgeuntersuchung
100764	502378	2019-09-23	++	+++	++	+	--	3	1	klinisch unauffällig	Jahresvorsorgeuntersuchung
100636	501925	2016-11-16	++	+	++	+	+	3	0	AS, Hepatopathie	Jahresvorsorgeuntersuchung
100636	501925	2017-11-09	++	+++	++	+	+	3	0	AS, Hepatopathie	Jahresvorsorgeuntersuchung
432	17880	2020-11-06	+	++	++	+	--	3	1	Hepatopathie	Jahresvorsorgeuntersuchung
16906	35423	2021-04-09	+	+	++	+	+	3	0	AS, Hepatopathie, FDB, sexuelle Frustration	Jahresvorsorgeuntersuchung
17215	35710	2021-10-06	++	+	+	-	--	3	1	FDB	Jahresvorsorgeuntersuchung
100520	502715	2021-11-14	+	++	+	-	--	3	1	FDB	Jahresvorsorgeuntersuchung
100520	501480	2020-06-16	++	++	--	--	-	3	1	FDB	Jahresvorsorgeuntersuchung
100520	502066	2021-11-14	+	+	++	++	++	3	0	AS, Hepaopathie, FDB	Jahresvorsorgeuntersuchung
100520	502066	2020-06-16	+	+	++	++	++	3	0	AS, Hepaopathie, FDB	Jahresvorsorgeuntersuchung
100520	501480	2017-01-14	++	++	--	--	-	3	1	FDB	Jahresvorsorgeuntersuchung
100520	501480	2018-01-12	++	++	--	--	-	3	1	FDB, Dermatitis	Jahresvorsorgeuntersuchung
100520	502066	2017-09-13	+	+	++	+	++	3	0	AS, Hepatopathie, FDB	Jahresvorsorgeuntersuchung
16700	35213	2022-11-03	+++	+++	--	--	-	3	1	klinisch unauffällig	Jahresvorsorgeuntersuchung
16700	35214	2020-12-18	+	+	+	-	-	3	1	FDB	Jahresvorsorgeuntersuchung
16700	35213	2020-12-18	+	+	+	-	-	3	1	klinisch unauffällig	Jahresvorsorgeuntersuchung
100930	502702	2021-10-16	+	+	++	+	-	3	1	FDB, Hepatopathie	Jahresvorsorgeuntersuchung
100930	502701	2021-10-18	+	+	+	-	-	3	1	Hepatopathie	Jahresvorsorgeuntersuchung
100930	502700	2021-10-16	+	+	++	++	++	3	0	AS, FDB, Aerosacculitis	Jahresvorsorgeuntersuchung
100618	501853	2017-10-14	+++	++	--	--	-	3	1	FDB	Jahresvorsorgeuntersuchung
100618	501852	2017-10-14	+++	++	--	--	-	3	1	FDB	Jahresvorsorgeuntersuchung
100618	501853	2020-06-18	+++	+++	--	--	-	3	1	FDB	Jahresvorsorgeuntersuchung
100618	501852	2020-06-18	+++	+++	--	--	-	3	1	FDB	Jahresvorsorgeuntersuchung
100246	501204	2018-09-15	++	+++	++	+	-	3	1	klinisch unauffällig	Jahresvorsorgeuntersuchung
100246	500716	2018-09-15	++	+++	++	+	-	3	1	klinisch unauffällig	Jahresvorsorgeuntersuchung
100246	500716	2021-09-21	++	+++	++	+	-	3	1	klinisch unauffällig	Jahresvorsorgeuntersuchung
100246	501204	2021-09-21	++	+++	++	+	-	3	1	klinisch unauffällig	Jahresvorsorgeuntersuchung
100246	500716	2020-09-19	++	+++	++	+	-	3	1	klinisch unauffällig	Jahresvorsorgeuntersuchung
100246	501204	2020-09-19	++	+++	++	+	-	3	1	klinisch unauffällig	Jahresvorsorgeuntersuchung
100246	501204	2019-09-21	++	+++	++	+	-	3	1	klinisch unauffällig	Jahresvorsorgeuntersuchung
100246	500716	2019-09-21	++	+++	++	+	-	3	1	klinisch unauffällig	Jahresvorsorgeuntersuchung
100246	500716	2017-10-14	++	+++	++	+	-	3	1	klinisch unauffällig	Jahresvorsorgeuntersuchung
100246	501204	2017-10-14	++	+++	++	+	-	3	1	klinisch unauffällig	Jahresvorsorgeuntersuchung
100246	500716	2022-09-17	++	+++	++	+	-	3	1	klinisch unauffällig	Jahresvorsorgeuntersuchung
100246	501204	2022-09-17	++	+++	++	+	-	3	1	klinisch unauffällig	Jahresvorsorgeuntersuchung
100921	502678	2021-09-19	++	++	++	+	-	3	1	bakterielle Infektion	Nasenausfluss
100921	502678	2022-12-10	++	+++	++	+	-	3	1	klinisch unauffällig	Jahresvorsorgeuntersuchung
100921	502685	2021-10-14	++	++	++	+	--	3	1	klinisch unauffällig	Jahresvorsorgeuntersuchung
100921	502685	2022-09-17	++	+++	++	+	--	3	1	klinisch unauffällig	Jahresvorsorgeuntersuchung
11650	30178	2017-09-19	++	+++	++	+	-	3	1	Hepatopathie	Jahresvorsorgeuntersuchung
100914	502668	2021-10-13	++	+++	++	+	--	3	1	klinisch unauffällig	Jahresvorsorgeuntersuchung
100914	502667	2021-08-04	++	++	++	+	-	3	0	Aszites, Aspergillose	Apathie
100914	502667	2021-09-19	++	++	++	+	-	3	0	Aszites, Aspergillose	Apathie
100821	502463	2020-07-15	++	+++	+++	++	-	3	1	klinisch unauffällig	Jahresvorsorgeuntersuchung
100753	502433	2020-05-13	++	++	+	-	--	3	1	klinisch unauffällig	Jahresvorsorgeuntersuchung
100753	34846	2020-04-11	++	++	+	-	-	3	0	Zinkintoxikation	Apathie
100753	34846	2020-05-15	++	++	+	-	-	3	1	klinisch unauffällig	Nachkontrolle
100677	502008	2017-05-06	+	+	++	-	++	3	0	AS, Hepathopathie	Jahresvorsorgeuntersuchung
100081	500177	2016-12-14	++	+++	++	+	-	3	1	Sinusitis	Jahresvorsorgeuntersuchung
100081	500177	2017-12-17	++	+++	+++	++	-	3	1	Sinusitis	Jahresvorsorgeuntersuchung
100081	501940	2017-12-15	++	+++	++	++	-	3	1	klinisch unauffällig	Jahresvorsorgeuntersuchung
991	8078	2018-10-15	++	+++	+++	+	--	3	1	FDB	Jahresvorsorgeuntersuchung
100869	502584	2021-02-17	++	+	++	++	++	1	0	AS, Abmagerung, FDB	Reduziertes AB
148	34580	2019-10-17	++	+++	++	+	--	3	1	klinisch unauffällig	Jahresvorsorgeuntersuchung
148	500764	2019-10-17	++	+++	++	+	+	3	0	AS	Jahresvorsorgeuntersuchung
148	34580	2020-10-15	++	+++	++	+	--	3	1	klinisch unauffällig	Jahresvorsorgeuntersuchung
148	34580	2021-10-13	++	+++	++	+	--	3	1	klinisch unauffällig	Jahresvorsorgeuntersuchung
148	34580	2022-11-12	++	+++	++	+	--	3	1	klinisch unauffällig	Jahresvorsorgeuntersuchung
148	500764	2020-10-19	++	+++	++	+	+	3	0	AS	Jahresvorsorgeuntersuchung
148	500764	2021-10-13	++	+++	++	+	+	3	0	AS	Jahresvorsorgeuntersuchung
148	500764	2022-11-12	++	+++	+++	+	+	3	0	AS	Jahresvorsorgeuntersuchung
100261	500701	2020-10-17	+	++	--	--	+	3	0	AS	Jahresvorsorgeuntersuchung
100261	500701	2019-03-16	+	++	--	--	+	3	0	AS	Jahresvorsorgeuntersuchung
100261	500701	2017-09-14	+	++	--	--	+	3	0	AS	Jahresvorsorgeuntersuchung
11391	29584	2021-12-20	++	+++	--	--	-	3	0	Aspergillose	Apathie
15874	502404	2019-12-19	++	+	++	+	+	3	0	AS, Hepatopathie	Aspergilloseverdacht
100741	502185	2018-07-21	+	+	++	-	++	4	0	Verfettung, AS, Hepatopathie, Pilzgranulom	Jahresvorsorgeuntersuchung
100741	502185	2022-01-11	+	+	++	-	++	4	0	Verfettung, AS, Hepatopathie, Pilzgranulom	Anfälle
100838	502539	2020-10-14	++	+++	++	+	--	3	1	klinisch unauffällig	Jahresvorsorgeuntersuchung
100838	502538	2020-10-14	+	+++	++	+	--	3	1	FDB	Jahresvorsorgeuntersuchung
16717	35221	2022-03-15	+	++	++	++	+	3	1	FDB, sexuelle Frustration	FDB
100284	500801	2018-06-14	++	+	++	+	+	5	0	AS, Verfettung, UV	UV
100830	502596	2021-05-13	+++	+++	++	+	-	3	1	FDB	Ankaufsuntersuchung
100830	502595	2021-04-15	++	+++	+	+	-	3	1	klinisch unauffällig	Ankaufsuntersuchung
100830	502594	2021-03-18	+++	++	++	+	-	3	1	klinisch unauffällig	Ankaufsuntersuchung
100830	502496	2020-08-12	++	+++	+	-	-	3	1	FDB	V.a. Vergiftung
100830	502574	2021-02-18	++	++	+	-	-	3	1	klinisch unauffällig	Ankaufsuntersuchung
12146	30660	2019-09-21	+	+++	++	++	+	3	0	Pilzgranulom, AS	V.a. Aspergillose
12146	30660	2021-01-20	+	+++	++	+	+	3	0	Pilzgranulom, AS, Herzkreislaufstörung	Atemnot
100571	501649	2017-04-07	++	+++	--	--	-	3	1	klinisch unauffällig	Jahresvorsorgeuntersuchung
100857	502559	2020-11-15	+	+	++	++	+	3	0	AS, Hepatopathie, FDB	Jahresvorsorgeuntersuchung
100857	502558	2020-11-15	+	+	++	++	+	3	0	AS, Hepatopathie, Pilzgranulom, FDB	Jahresvorsorgeuntersuchung
100857	502558	2022-04-26	++	+++	++	+	+	3	0	AS, sexuelle Frustration	Jahresvorsorgeuntersuchung
100857	502559	2022-04-26	++	+++	++	+	+	3	0	AS, sexuelle Frustration	Jahresvorsorgeuntersuchung
16435	34902	2020-07-19	++	++	+	-	-	3	1	klinisch unauffällig	Jahresvorsorgeuntersuchung
16435	34903	2020-07-19	+	+	++	++	++	3	0	AS, Hepatopathie	Jahresvorsorgeuntersuchung
16435	34901	2020-07-19	++	++	+	-	-	3	1	klinisch unauffällig	Jahresvorsorgeuntersuchung
5079	14563	2019-10-18	++	+++	++	++	+	3	0	AS	Nachkontrolle
5079	14563	2017-09-13	++	+++	++	++	+	3	0	AS, Pneumonie	Atembeschwerden
13020	501862	2018-02-12	++	+++	--	--	-	3	1	klinisch unaufällig	Jahresvorsorgeuntersuchung
100679	502028	2017-07-18	++	+++	++	++	-	3	1	FDB, sexuelle Frustration	Jahresvorsorgeuntersuchung
16931	35439	2021-04-21	++	+	+	-	+	3	0	AS, Hepatolipidose	Jahresvorsorgeuntersuchung
16931	35439	2022-06-23	++	+++	+	-	+	3	0	AS	Jahresvorsorgeuntersuchung
9414	26511	2016-11-26	+	+	++	-	++	3	0	Aspergillose, AS, Hepatopathie, Nephropathie	Apathie, Aspergillose, Hämatochezie
15285	33948	2018-02-14	+	+	++	++	+	3	0	AS, Hepatopathie, sexuelle Frustration	Jahresvorsorgeuntersuchung
100971	502800	2022-08-04	++	+++	+	-	-	3	1	klinisch unaufällig	Jahresvorsorgeuntersuchung
100971	502801	2022-08-04	++	+++	+	-	-	3	1	klinisch unaufällig	Jahresvorsorgeuntersuchung
3074	34433	2022-06-23	++	++	+++	++	-	3	0	Hepatopathie, Eiablage	Jahresvorsorgeuntersuchung
100836	502523	2020-09-16	++	+	++	++	+	3	0	AS, Hepatopathie, FDB	Aspergilloseverdacht
100834	502712	2021-11-13	++	+++	+	-	-	3	1	klinisch unaufällig	Jahresvorsorgeuntersuchung
100834	502503	2020-11-14	++	+	++	++	+	3	1	klinisch unaufällig	Jahresvorsorgeuntersuchung
100834	502503	2021-10-16	++	+++	++	+	+	1	0	AG	Apathie, Anämie, Kachexie
100834	502504	2020-11-14	++	+	+	-	--	3	1	klinisch unaufällig	Jahresvorsorgeuntersuchung
100834	502712	2022-11-12	++	+++	+	-	-	3	1	klinisch unaufällig	Jahresvorsorgeuntersuchung
100834	502504	2022-11-12	++	+++	++	+	--	3	1	klinisch unaufällig	Jahresvorsorgeuntersuchung
100736	502177	2018-07-19	++	+++	++	++	-	3	1	klinisch unaufällig	Aspergilloseverdacht
100736	502177	2020-02-27	++	+++	++	++	-	3	1	klinisch unaufällig	Jahresvorsorgeuntersuchung
100499	502382	2019-10-23	+++	+++	++	++	-	4	0	AG	Apathie
100894	502631	2021-05-14	++	+++	++	+	--	3	1	bakterielle Infektion	Kotveränderungen
100894	502783	2022-06-10	++	+++	++	++	--	3	1	klinisch unaufällig	Jahresvorsorgeuntersuchung
15257	33933	2018-01-29	++	+	++	+	-	3	1	klinisch unaufällig	Jahresvorsorgeuntersuchung
15257	33932	2018-01-29	++	+	++	+	-	3	1	klinisch unaufällig	Jahresvorsorgeuntersuchung
100145	501854	2020-08-12	+	+++	++	+	-	3	1	sexuelle Frustration, FDB	Schnabelverletzung
100145	501815	2021-07-07	+	+++	--	--	-	3	1	FDB	FDB
100145	501815	2018-02-08	+	+++	--	--	-	3	1	klinisch unaufällig	Jahresvorsorgeuntersuchung
17580	36139	2022-08-01	+++	+++	--	--	-	3	1	klinisch unaufällig	Jahresvorsorgeuntersuchung
17580	36140	2022-08-01	+++	+++	--	--	-	3	1	klinisch unaufällig	Jahresvorsorgeuntersuchung
3345	34411	2020-10-14	+	+++	++	+	--	3	0	geriatrischer Vogel	Jahresvorsorgeuntersuchung
3345	34410	2019-04-12	++	+	++	+	--	3	1	Hepatopathie	Jahresvorsorgeuntersuchung
3345	34410	2020-10-14	++	+++	++	+	--	4	0	Verfettung, Hepatopathie	Aspergilloseverdacht
4939	501607	2022-11-13	++	+++	++	+	-	3	1	klinisch unaufällig	Jahresvorsorgeuntersuchung
4939	502064	2022-11-13	++	+++	++	+	-	3	1	klinisch unaufällig	Jahresvorsorgeuntersuchung
4939	501607	2019-01-16	++	+++	++	+	-	3	1	klinisch unaufällig	Jahresvorsorgeuntersuchung
4939	502064	2019-01-16	++	+++	+	-	-	3	1	klinisch unaufällig	Jahresvorsorgeuntersuchung
4939	502064	2019-12-21	++	+++	+	-	-	3	1	klinisch unaufällig	Jahresvorsorgeuntersuchung
4939	501607	2019-12-21	++	+++	++	+	-	3	1	klinisch unaufällig	Jahresvorsorgeuntersuchung
4939	501607	2020-11-15	++	+++	++	+	-	3	1	klinisch unaufällig	Jahresvorsorgeuntersuchung
4939	501607	2021-11-14	++	+++	++	+	-	3	1	klinisch unaufällig	Jahresvorsorgeuntersuchung
4939	502064	2020-11-15	++	+++	+	-	-	3	1	klinisch unaufällig	Jahresvorsorgeuntersuchung
4939	502064	2021-11-14	++	+++	++	+	-	3	1	klinisch unaufällig	Jahresvorsorgeuntersuchung
4939	501607	2017-01-12	++	+++	+	-	-	3	1	klinisch unaufällig	Jahresvorsorgeuntersuchung
4939	501607	2018-01-10	++	+++	++	+	-	3	1	klinisch unaufällig	Jahresvorsorgeuntersuchung
10115	27511	2019-04-23	++	+	++	++	++	5	0	AS, Hepatolipidose, Verfettung	Jahresvorsorgeuntersuchung
17426	35911	2022-02-12	++	+++	+	-	--	3	1	Verbrennung	Verbrennung
100746	502218	2018-09-15	++	+	++	++	+	4	0	AS, Hepatolipidose, Verfettung	Jahresvorsorgeuntersuchung
16862	35349	2021-05-17	++	+++	++	+	--	3	1	klinisch unaufällig	Jahresvorsorgeuntersuchung
16862	35350	2021-05-17	++	+++	+	-	--	3	1	klinisch unaufällig	Jahresvorsorgeuntersuchung
16757	35332	2021-09-15	+++	+++	+	-	--	3	1	klinisch unaufällig	Jahresvorsorgeuntersuchung
16757	35582	2021-09-15	+++	+++	+	-	-	3	1	klinisch unaufällig	Aspergilloseverdacht
16757	35331	2021-09-15	+++	+++	+	-	--	3	1	klinisch unaufällig	Jahresvorsorgeuntersuchung
100816	502451	2022-01-15	++	+++	++	+	-	3	1	klinisch unaufällig	Jahresvorsorgeuntersuchung
100816	502452	2020-06-17	++	+++	+++	+++	-	3	1	klinisch unaufällig	Jahresvorsorgeuntersuchung
100816	502452	2022-01-15	++	+++	+++	++	-	3	1	klinisch unaufällig	Jahresvorsorgeuntersuchung
100926	502693	2021-10-15	+	+	++	+	++	3	0	AS, Hepatolipidose	Jahresvorsorgeuntersuchung
100870	502587	2021-02-18	-	+	++	+	++	3	0	AS, Hepatopathie	UV Schnabel
15603	34222	2018-09-25	--	NA	--	--	--	3	1	klinisch unaufällig	DNA Geschlechtsbestimmung
12985	32586	2023-01-06	++	+++	--	--	-	3	1	FDB	Jahresvorsorgeuntersuchung
12985	32586	2021-09-22	++	+++	--	--	-	3	1	klinisch unaufällig	Jahresvorsorgeuntersuchung
12985	32586	2017-09-25	++	+++	--	--	-	3	1	klinisch unaufällig	Jahresvorsorgeuntersuchung
16031	502347	2019-08-11	++	+	++	++	-	3	0	Aspergillose, Hepatopathie	Jahresvorsorgeuntersuchung
16031	502348	2019-08-11	++	+	++	++	-	3	1	FDB, Hepatopathie	Jahresvorsorgeuntersuchung
100224	500849	2019-12-18	++	++	--	--	-	5	0	Verfettung	Jahresvorsorgeuntersuchung
100224	500633	2019-12-18	++	++	--	--	+	4	0	Verfettung	Jahresvorsorgeuntersuchung
100224	500849	2018-07-18	+	++	--	--	-	4	0	Verfettung	Jahresvorsorgeuntersuchung
100224	500633	2018-07-18	+	++	--	--	+	3	1	klinisch unaufällig	Jahresvorsorgeuntersuchung
100224	500849	2021-02-20	++	++	--	--	-	4	0	Verfettung	Jahresvorsorgeuntersuchung
100224	500633	2021-02-20	++	++	--	--	+	3	1	klinisch unaufällig	Jahresvorsorgeuntersuchung
100224	500849	2017-07-13	+	++	--	--	-	4	0	Verfettung	Jahresvorsorgeuntersuchung
100224	500633	2017-07-13	+	++	--	--	+	3	1	klinisch unaufällig	Jahresvorsorgeuntersuchung
100831	505522	2020-09-16	++	+++	++	+	--	3	1	klinisch unaufällig	Jahresvorsorgeuntersuchung
100831	502497	2020-08-13	++	+++	++	+	--	3	1	Sinusitis	geschwollene Augen
100730	502163	2018-06-12	++	+	++	+	++	3	0	AS, Hepatopathie	Aspergilloseverdacht
10550	27966	2019-08-13	++	+	++	+	-	3	1	Verbrennung	Verbrennung
100864	502572	2021-01-21	+	+	++	+	--	3	0	geriatrischer Vogel, Blindheit, Hepatopathie	Jahresvorsorgeuntersuchung
100672	501997	2017-05-03	+	+++	++	+	-	3	1	FDB	Jahresvorsorgeuntersuchung
100672	501996	2017-05-03	+	+++	+	-	-	3	1	FDB	Jahresvorsorgeuntersuchung
11371	502078	2017-10-12	++	++	++	+	+	3	1	sexuelle Frustration, FDB	Jahresvorsorgeuntersuchung
101006	502935	2023-01-12	+	++	++	++	-	4	0	Verfettung, Eierstockszyste	Reduziertes AB
6720	21658	2018-08-13	++	+++	+++	+++	-	4	0	Eiablage	Jahresvorsorgeuntersuchung
6720	26390	2018-12-04	++	+++	++	++	-	3	1	klinisch unaufällig	Jahresvorsorgeuntersuchung
6720	21658	2021-02-11	++	+++	+++	+++	-	4	0	Eiablage	Jahresvorsorgeuntersuchung
6720	21658	2022-02-11	++	+++	+++	+++	-	4	0	Eiablage	Jahresvorsorgeuntersuchung
6720	26390	2021-02-11	++	+++	++	++	-	3	1	klinisch unaufällig	Jahresvorsorgeuntersuchung
6720	26390	2022-02-11	++	+++	++	++	-	3	1	klinisch unaufällig	Jahresvorsorgeuntersuchung
6720	21658	2019-10-10	++	+++	+++	+++	-	4	0	Eiablage	Jahresvorsorgeuntersuchung
6720	26390	2019-10-10	++	+++	++	+	-	3	1	klinisch unaufällig	Jahresvorsorgeuntersuchung
6720	21658	2018-02-01	++	+++	+++	++	-	4	1	klinisch unaufällig	Jahresvorsorgeuntersuchung
6720	26390	2016-12-24	++	+++	++	+	-	3	1	klinisch unaufällig	Jahresvorsorgeuntersuchung
6720	26390	2018-02-01	++	+++	++	++	-	3	1	klinisch unaufällig	Jahresvorsorgeuntersuchung
100428	501173	2017-09-15	++	++	++	+	++	3	0	AS, Arthrose, FDB	Jahresvorsorgeuntersuchung
100693	502081	2017-10-12	++	+	+++	++	+	3	0	AS, Hepatopathie, FDB, sexuelle Frustration	Jahresvorsorgeuntersuchung
100428	501354	2017-12-16	++	++	++	+	-	4	0	Verfettung	Jahresvorsorgeuntersuchung
15307	33957	2018-03-01	+	+	++	+	--	2	0	Euthanasie	Apathie
3175	500182	2018-03-13	++	+++	--	--	--	3	1	klinisch unaufällig	Jahresvorsorgeuntersuchung
3175	7825	2019-10-15	++	+++	++	+	--	3	1	klinisch unaufällig	Jahresvorsorgeuntersuchung
3175	500182	2018-11-18	++	+++	--	--	--	3	1	klinisch unaufällig	Jahresvorsorgeuntersuchung
3175	500182	2019-10-15	++	+++	--	--	--	3	1	klinisch unaufällig	Jahresvorsorgeuntersuchung
3175	7825	2018-11-18	++	+++	++	+	--	3	1	klinisch unaufällig	Jahresvorsorgeuntersuchung
3175	7825	2020-10-10	++	+++	++	+	--	3	1	klinisch unaufällig	Jahresvorsorgeuntersuchung
3175	500182	2020-10-10	++	+++	--	--	--	3	1	klinisch unaufällig	Jahresvorsorgeuntersuchung
3175	7825	2018-03-13	++	+++	++	+	--	3	1	klinisch unaufällig	Jahresvorsorgeuntersuchung
100832	502499	2020-08-13	++	+++	++	+	-	3	1	klinisch unaufällig	Jahresvorsorgeuntersuchung
100832	502500	2020-08-13	++	+++	++	+	-	3	1	klinisch unaufällig	Jahresvorsorgeuntersuchung
16400	34875	2020-06-05	++	+	++	++	-	4	0	Verfettung, Hepatopathie	Jahresvorsorgeuntersuchung
15344	33984	2019-06-01	++	+++	+++	++	--	3	1	klinisch unaufällig	Jahresvorsorgeuntersuchung
15344	33985	2019-06-01	++	+++	++	++	--	3	1	klinisch unaufällig	Jahresvorsorgeuntersuchung
15344	33984	2022-08-28	++	+++	+++	+	--	3	1	klinisch unaufällig	Jahresvorsorgeuntersuchung
15344	33984	2020-07-10	++	+++	+++	+	--	3	1	klinisch unaufällig	Jahresvorsorgeuntersuchung
15344	33984	2021-08-15	++	+++	+++	+	--	3	1	klinisch unaufällig	Jahresvorsorgeuntersuchung
15344	33985	2020-07-10	++	+++	++	+	--	3	1	klinisch unaufällig	Jahresvorsorgeuntersuchung
15344	33985	2021-08-15	++	+++	++	+	--	3	1	klinisch unaufällig	Jahresvorsorgeuntersuchung
15344	33985	2022-08-28	++	+++	++	+	--	3	1	klinisch unaufällig	Jahresvorsorgeuntersuchung
15344	33984	2018-04-03	++	+++	+++	++	--	3	1	klinisch unaufällig	Jahresvorsorgeuntersuchung
15344	33985	2018-04-03	++	+++	++	++	--	3	1	klinisch unaufällig	Jahresvorsorgeuntersuchung
100523	501479	2017-08-16	++	++	++	+	--	4	0	Verfettung	Jahresvorsorgeuntersuchung
100523	501478	2017-08-16	++	++	++	+	--	5	0	Verfettung	Jahresvorsorgeuntersuchung
100503	33788	2018-10-13	++	+++	++	+++	--	3	1	klinisch unauffällig	Jahresvorsorgeuntersuchung
100503	501422	2017-02-11	++	+++	++	++	--	3	1	klinisch unauffällig	Jahresvorsorgeuntersuchung
100503	501422	2018-06-12	++	+++	++	++	--	3	1	klinisch unauffällig	Jahresvorsorgeuntersuchung
100503	501421	2017-02-11	++	+++	+++	+++	--	3	1	klinisch unauffällig	Jahresvorsorgeuntersuchung
100503	501421	2017-04-06	++	+++	+++	++	--	1	0	Infektion	reduziertes AB, Durchfall, Abmagerung
15521	502171	2018-07-17	++	+	++	+	--	3	1	FDB, sexuelle Frustration	Jahresvorsorgeuntersuchung
15521	502171	2019-05-16	++	+	++	++	--	3	1	FDB, sexuelle Frustration	Jahresvorsorgeuntersuchung
100988	502871	2022-10-20	++	+++	++	+	-	3	1	klinisch unaufällig	Aspergilloseverdacht
100988	502872	2022-10-20	++	+++	++	++	-	3	1	klinisch unaufällig	Jahresvorsorgeuntersuchung
7506	35443	2022-11-07	+++	+++	++	+	-	3	1	klinisch unaufällig	Jahresvorsorgeuntersuchung
7506	35443	2023-09-17	+++	+++	++	+	-	3	1	klinisch unaufällig	Jahresvorsorgeuntersuchung
7506	35444	2022-11-07	+++	+++	++	+	-	3	1	klinisch unaufällig	Jahresvorsorgeuntersuchung
7506	35444	2023-09-17	+++	+++	++	+	-	3	1	klinisch unaufällig	Jahresvorsorgeuntersuchung
7506	34933	2022-11-07	+++	+++	+	-	-	3	1	klinisch unaufällig	Jahresvorsorgeuntersuchung
7506	34933	2023-09-17	+++	+++	++	+	-	3	1	klinisch unaufällig	Jahresvorsorgeuntersuchung
7506	35711	2022-11-07	+++	+++	+	-	-	3	1	klinisch unaufällig	Jahresvorsorgeuntersuchung
7506	35711	2023-09-17	+++	+++	++	+	-	3	1	klinisch unaufällig	Jahresvorsorgeuntersuchung
7506	35568	2022-11-07	+++	+++	+	-	-	3	1	klinisch unaufällig	Jahresvorsorgeuntersuchung
7506	35568	2023-09-17	+++	+++	+	-	-	3	1	klinisch unaufällig	Jahresvorsorgeuntersuchung
7506	35571	2022-11-07	+++	+++	+	-	-	3	1	klinisch unaufällig	Jahresvorsorgeuntersuchung
7506	35571	2023-09-17	+++	+++	+	-	-	3	1	klinisch unaufällig	Jahresvorsorgeuntersuchung
7506	502507	2022-11-07	+++	+++	+	-	-	3	1	klinisch unaufällig	Jahresvorsorgeuntersuchung
7506	502507	2023-09-17	+++	+++	++	+	-	3	1	klinisch unaufällig	Jahresvorsorgeuntersuchung
7506	502508	2022-11-07	+++	+++	+	-	-	3	1	klinisch unaufällig	Jahresvorsorgeuntersuchung
7506	502508	2023-09-17	+++	+++	++	+	-	3	1	klinisch unaufällig	Jahresvorsorgeuntersuchung
7506	35240	2022-11-07	+++	+++	++	+	-	3	1	klinisch unaufällig	Jahresvorsorgeuntersuchung
7506	35240	2023-09-17	+++	+++	++	+	-	3	1	klinisch unaufällig	Jahresvorsorgeuntersuchung
7506	34928	2022-11-07	+++	+++	++	+	-	3	1	klinisch unaufällig	Jahresvorsorgeuntersuchung
7506	34928	2023-09-17	+++	+++	++	+	-	3	1	klinisch unaufällig	Jahresvorsorgeuntersuchung
7506	35446	2022-11-07	+++	+++	++	+	-	3	1	klinisch unaufällig	Jahresvorsorgeuntersuchung
7506	35446	2023-09-17	+++	+++	++	+	-	3	1	klinisch unaufällig	Jahresvorsorgeuntersuchung
7506	34929	2022-11-07	+++	+++	+	-	-	3	1	klinisch unaufällig	Jahresvorsorgeuntersuchung
7506	34929	2023-09-17	+++	+++	++	+	-	3	1	klinisch unaufällig	Jahresvorsorgeuntersuchung
7506	35572	2022-11-07	+++	+++	+	-	-	3	1	klinisch unaufällig	Jahresvorsorgeuntersuchung
7506	35572	2023-09-17	+++	+++	+	-	-	3	1	klinisch unaufällig	Jahresvorsorgeuntersuchung
7506	34693	2022-11-07	+++	+++	++	+	-	3	1	klinisch unaufällig	Jahresvorsorgeuntersuchung
7506	34693	2023-09-17	+++	+++	++	+	-	3	1	klinisch unaufällig	Jahresvorsorgeuntersuchung
7506	34932	2022-11-07	+++	+++	++	+	-	3	1	klinisch unaufällig	Jahresvorsorgeuntersuchung
7506	34932	2023-09-17	+++	+++	++	+	-	3	1	klinisch unaufällig	Jahresvorsorgeuntersuchung
11562	34088	2018-07-10	+	++	++	+	+	3	0	AS, Pilzgranulom, Hepatopathie	Jahresvorsorgeuntersuchung
100658	501986	2017-03-18	++	+	++	++	+	4	0	AS, Verfettung, Hepatopathie, FDB	Jahresvorsorgeuntersuchung
100861	502564	2020-12-12	++	+++	++	+	--	3	1	klinisch unaufällig	Jahresvorsorgeuntersuchung
100861	502564	2021-12-11	++	+++	+++	+	--	3	1	klinisch unaufällig	Jahresvorsorgeuntersuchung
100861	502565	2020-12-12	++	+++	++	+	--	3	1	klinisch unaufällig	Jahresvorsorgeuntersuchung
100861	502565	2021-12-11	++	+++	++	+	--	3	1	klinisch unaufällig	Jahresvorsorgeuntersuchung
100620	501858	2021-02-19	++	+++	++	+	++	3	0	AS, geriatrischer Vogel	Jahresvorsorgeuntersuchung
100620	501858	2019-11-22	++	+++	++	+	++	3	0	AS, geriatrischer Vogel	Jahresvorsorgeuntersuchung
100620	501858	2022-07-08	+	+++	++	+	++	3	0	AS, geriatrischer Vogel	Jahresvorsorgeuntersuchung
100620	501858	2017-04-06	++	+++	++	++	++	3	0	AS, geriatrischer Vogel	Jahresvorsorgeuntersuchung
100620	501858	2018-02-09	++	+++	++	+	++	3	0	AS, geriatrischer Vogel	Jahresvorsorgeuntersuchung
100395	31638	2022-06-10	++	++	++	++	--	3	1	sexuelle Frustration, FDB	Jahresvorsorgeuntersuchung
100395	501103	2020-12-12	++	++	++	++	--	3	0	Aspergillose, Hepatopathie	Dyspnoe
100395	501103	2022-06-10	++	++	++	++	--	3	1	klinisch unaufällig	Jahresvorsorgeuntersuchung
12616	501293	2020-12-11	++	+++	--	--	-	3	1	klinisch unaufällig	Jahresvorsorgeuntersuchung
12616	501353	2020-12-11	++	+++	--	--	-	3	1	klinisch unaufällig	Jahresvorsorgeuntersuchung
100792	502379	2019-10-17	+++	+++	+	-	-	3	1	FDB	Jahresvorsorgeuntersuchung
100813	502436	2020-05-15	++	++	++	++	+	5	0	AS, Hepatolipidose, Verfettung	Jahresvorsorgeuntersuchung
100797	502566	2021-02-20	++	+++	--	--	--	3	1	klinisch unaufällig	Jahresvorsorgeuntersuchung
100797	502566	2022-12-10	++	+++	--	--	--	3	1	klinisch unaufällig	Jahresvorsorgeuntersuchung
100797	502395	2020-11-14	++	+++	++	+	--	3	1	klinisch unaufällig	Jahresvorsorgeuntersuchung
100797	502395	2022-01-15	++	+++	--	--	--	3	1	klinisch unaufällig	Jahresvorsorgeuntersuchung
100797	502395	2019-11-21	++	++	++	+	--	3	1	klinisch unaufällig	Jahresvorsorgeuntersuchung
100802	502405	2019-12-20	++	+	+	-	-	3	0	Aspgerillose	Aspergilloseverdacht
100185	502190	2018-08-17	++	+	++	+	+	4	0	AS, Verfettung, Hepatopathie	Verdacht auf AG
5708	34087	2021-08-11	++	+++	++	+	-	3	1	klinisch unaufällig	Jahresvorsorgeuntersuchung
5708	31312	2021-08-11	++	+++	++	+	-	3	1	klinisch unaufällig	Jahresvorsorgeuntersuchung
5708	34087	2017-09-29	++	+++	+	-	-	3	1	klinisch unaufällig	Jahresvorsorgeuntersuchung
5708	34087	2019-05-24	++	+++	+	-	-	3	1	klinisch unaufällig	Jahresvorsorgeuntersuchung
5708	31312	2017-09-29	++	+++	++	+	-	3	1	klinisch unaufällig	Jahresvorsorgeuntersuchung
5708	31312	2019-05-24	++	+++	++	++	-	3	1	klinisch unaufällig	Jahresvorsorgeuntersuchung
14325	33220	2019-06-28	++	++	+++	++	-	3	1	FDB	Jahresvorsorgeuntersuchung
14325	33219	2019-06-28	++	++	++	++	+	3	1	FDB	Jahresvorsorgeuntersuchung
11226	500657	2018-03-19	++	+++	--	--	-	3	1	FDB	Jahresvorsorgeuntersuchung
11226	500658	2018-03-19	++	+++	--	--	-	3	1	FDB	Jahresvorsorgeuntersuchung
15018	33721	2019-03-07	++	+++	++	++	-	3	1	FDB	Jahresvorsorgeuntersuchung
15018	33722	2019-03-07	++	+++	++	++	-	3	1	klinisch unaufällig	Jahresvorsorgeuntersuchung
15018	33721	2017-09-05	++	++	++	+	-	3	1	FDB	Jahresvorsorgeuntersuchung
15018	33722	2017-09-05	++	++	++	+	-	3	1	klinisch unaufällig	Jahresvorsorgeuntersuchung
100804	502414	2021-07-07	+	++	+++	++	+++	3	0	AS, Herzinsuffizienz, Ödeme	Jahresvorsorgeuntersuchung
100804	502414	2020-01-23	+	++	+++	++	++	3	0	AS, Eiablage	Jahresvorsorgeuntersuchung
100804	502414	2020-06-19	+	++	+++	+++	++	3	0	AS, Eiablage	Jahresvorsorgeuntersuchung
3962	11948	2020-06-19	++	++	++	++	++	3	0	AS, Hepatopathie	Jahresvorsorgeuntersuchung
3962	11948	2021-03-20	++	++	++	++	++	3	0	AS, Hepatopathie	Jahresvorsorgeuntersuchung
3962	11948	2019-03-13	++	++	++	++	++	3	0	AS, Hepatopathie	Jahresvorsorgeuntersuchung
3962	11948	2018-01-11	++	++	++	+	++	3	0	AS, Hepatopathie	Jahresvorsorgeuntersuchung
3962	11948	2016-11-17	++	++	++	+	++	3	0	AS, Hepatopathie	Jahresvorsorgeuntersuchung
472	436	2020-06-11	+	+	++	+	++	3	0	AS, Aszites	Aspergilloseverdacht
1144	34164	2018-12-10	++	+++	++	++	-	3	1	klinisch unauffällig	Jahresvorsorgeuntersuchung
1144	34223	2018-12-10	++	+++	++	++	-	3	1	klinisch unauffällig	Jahresvorsorgeuntersuchung
1144	34223	2019-10-22	++	+++	++	++	-	3	1	klinisch unauffällig	Jahresvorsorgeuntersuchung
1144	34164	2022-04-04	++	+++	++	+	-	3	1	klinisch unauffällig	Jahresvorsorgeuntersuchung
1144	34164	2019-10-22	++	+++	++	++	-	3	1	klinisch unauffällig	Jahresvorsorgeuntersuchung
1144	34224	2018-12-10	++	+++	++	+	-	3	1	klinisch unauffällig	Jahresvorsorgeuntersuchung
1144	34224	2019-10-22	++	+++	++	+	-	3	1	klinisch unauffällig	Jahresvorsorgeuntersuchung
1144	34163	2018-12-10	++	+++	++	++	-	3	1	klinisch unauffällig	Jahresvorsorgeuntersuchung
1144	34163	2019-10-22	++	+++	++	++	-	3	1	klinisch unauffällig	Jahresvorsorgeuntersuchung
1144	34223	2022-04-04	++	+++	++	+	+	3	0	AS	Jahresvorsorgeuntersuchung
1144	34223	2021-02-16	++	+++	++	++	-	3	1	klinisch unauffällig	Jahresvorsorgeuntersuchung
1144	34164	2021-02-16	++	+++	++	-	-	3	1	klinisch unauffällig	Jahresvorsorgeuntersuchung
1144	34224	2021-02-16	++	+++	++	++	-	3	1	klinisch unauffällig	Jahresvorsorgeuntersuchung
1144	34224	2022-04-04	++	+++	++	++	-	3	1	klinisch unauffällig	Jahresvorsorgeuntersuchung
1144	502582	2021-02-16	++	+++	++	+	+	3	0	AS, Hepatolipidose, Neoplasie	Jahresvorsorgeuntersuchung
1144	34163	2021-02-16	++	+++	++	+	-	3	1	klinisch unauffällig	Jahresvorsorgeuntersuchung
1144	34163	2022-04-04	++	+++	++	+	-	3	1	klinisch unauffällig	Jahresvorsorgeuntersuchung
100578	501733	2016-11-16	++	+	++	++	-	3	1	Hepatopathie, sexuelle Frustration	Jahresvorsorgeuntersuchung
100506	502337	2019-07-03	+++	+++	++	-	+	3	0	AS, Hepatopathie	Jahresvorsorgeuntersuchung
100506	501555	2018-10-14	+++	+++	--	--	-	3	1	klinisch unauffällig	Jahresvorsorgeuntersuchung
100506	501555	2017-10-16	+++	+++	--	--	-	3	1	klinisch unauffällig	Jahresvorsorgeuntersuchung
100506	33459	2017-10-16	+++	+++	++	+	-	3	1	klinisch unauffällig	Jahresvorsorgeuntersuchung
100506	501430	2017-10-16	+++	+++	--	--	-	3	1	klinisch unauffällig	Jahresvorsorgeuntersuchung
100506	501556	2017-10-16	+++	+++	++	+	-	3	1	klinisch unauffällig	Jahresvorsorgeuntersuchung
100506	501577	2017-10-16	+++	+++	++	+	++	3	0	AS	Jahresvorsorgeuntersuchung
5907	500651	2020-08-12	++	+++	++	++	-	3	1	klinisch unauffällig	Jahresvorsorgeuntersuchung
5907	16196	2017-02-14	+	+++	++	+	+	3	0	AS, Pneumonie	Reduziertes AB
100785	502335	2019-06-07	+	+	++	+	+++	3	0	AS, Hepatopathie	Jahresvorsorgeuntersuchung
10823	502391	2019-11-14	++	+++	+	-	-	3	1	klinisch unauffällig	Jahresvorsorgeuntersuchung
10823	502391	2022-11-14	++	+++	--	--	-	3	1	klinisch unauffällig	Jahresvorsorgeuntersuchung
10823	502225	2018-10-08	++	+	+	-	+	3	0	AS	Jahresvorsorgeuntersuchung
10823	502225	2019-11-14	++	+++	+	-	+	3	0	AS	Jahresvorsorgeuntersuchung
10823	502225	2020-11-10	++	+++	++	+	+	3	0	AS	Jahresvorsorgeuntersuchung
10823	502225	2022-11-14	++	+++	++	+	+	3	0	AS	Jahresvorsorgeuntersuchung
10823	502392	2019-11-14	++	+++	++	+	+	3	0	AS, Hepatopathie, Pneumonie	Jahresvorsorgeuntersuchung
10823	502392	2020-11-10	++	+++	++	+	+	3	0	AS, Hepatopathie	Jahresvorsorgeuntersuchung
10823	502392	2022-11-14	++	+++	++	+	+	3	0	AS	Jahresvorsorgeuntersuchung
10823	502389	2019-11-14	++	+++	+	-	-	3	1	klinisch unauffällig	Jahresvorsorgeuntersuchung
10823	502389	2020-11-10	++	+++	+	-	-	3	1	klinisch unauffällig	Jahresvorsorgeuntersuchung
10823	502389	2022-11-14	++	+++	++	+	-	3	1	klinisch unauffällig	Jahresvorsorgeuntersuchung
10823	502390	2019-11-14	++	+++	+	-	-	3	1	klinisch unauffällig	Jahresvorsorgeuntersuchung
10823	502390	2020-11-10	++	+++	++	+	-	3	1	klinisch unauffällig	Jahresvorsorgeuntersuchung
10823	502390	2022-11-14	++	+++	++	+	-	3	1	klinisch unauffällig	Jahresvorsorgeuntersuchung
10823	502224	2018-10-08	++	+	+	-	+	3	0	AS, Fettleber	Jahresvorsorgeuntersuchung
10823	502224	2019-11-14	++	+++	+	-	+	3	0	AS, Fettleber	Jahresvorsorgeuntersuchung
10823	502224	2020-11-10	++	+++	++	+	+	3	0	AS	Jahresvorsorgeuntersuchung
10823	502224	2022-11-14	++	+++	++	+	+	3	0	AS	Jahresvorsorgeuntersuchung
10823	36388	2022-11-14	++	+++	++	+	-	3	1	klinisch unauffällig	Jahresvorsorgeuntersuchung
10823	502386	2020-11-10	++	+++	++	+	-	3	1	klinisch unauffällig	Jahresvorsorgeuntersuchung
10823	502386	2022-11-14	++	+++	++	+	-	3	1	klinisch unauffällig	Jahresvorsorgeuntersuchung
10823	502388	2020-11-10	++	+++	++	+	-	3	1	klinisch unauffällig	Jahresvorsorgeuntersuchung
10823	502388	2022-11-14	++	+++	++	+	-	3	1	klinisch unauffällig	Jahresvorsorgeuntersuchung
10823	502227	2018-10-08	++	+	+	-	-	3	1	klinisch unauffällig	Jahresvorsorgeuntersuchung
10823	502227	2019-11-14	++	+++	+	-	-	3	1	klinisch unauffällig	Jahresvorsorgeuntersuchung
10823	502227	2020-10-23	++	+++	++	+	-	3	1	klinisch unauffällig	Jahresvorsorgeuntersuchung
10823	502227	2020-11-10	++	+++	++	+	-	3	1	klinisch unauffällig	Jahresvorsorgeuntersuchung
10823	502227	2022-11-14	++	+++	++	+	-	3	1	klinisch unauffällig	Jahresvorsorgeuntersuchung
10823	10823	2018-10-08	++	+	+	-	+	3	0	AS	Jahresvorsorgeuntersuchung
10823	10823	2019-11-14	++	+++	+	-	+	3	0	AS	Jahresvorsorgeuntersuchung
10823	10823	2020-11-10	++	+++	--	--	+	3	0	AS	Jahresvorsorgeuntersuchung
10823	10823	2022-11-14	++	+++	--	--	+	3	0	AS	Jahresvorsorgeuntersuchung
10823	502385	2020-11-10	++	+++	++	+	-	3	1	klinisch unauffällig	Jahresvorsorgeuntersuchung
10823	502385	2022-11-14	++	+++	++	+	-	3	1	klinisch unauffällig	Jahresvorsorgeuntersuchung
10823	502387	2020-11-10	++	+++	++	+	-	3	1	klinisch unauffällig	Jahresvorsorgeuntersuchung
10823	502387	2022-11-14	++	+++	++	+	-	3	1	klinisch unauffällig	Jahresvorsorgeuntersuchung
14149	33117	2020-01-14	++	++	++	+	-	3	1	klinisch unauffällig	Jahresvorsorgeuntersuchung
100544	501983	2019-01-19	++	+++	++	+	-	4	0	Verfettung	Jahresvorsorgeuntersuchung
100544	501576	2019-01-19	++	+++	+++	+	--	3	1	klinisch unauffällig	Jahresvorsorgeuntersuchung
100544	501983	2020-03-28	++	+++	++	+	-	4	0	Verfettung	Jahresvorsorgeuntersuchung
100544	501576	2020-03-28	++	+++	+++	+	--	3	1	klinisch unauffällig	Jahresvorsorgeuntersuchung
100544	501983	2021-08-05	++	+++	++	+	-	4	0	Verfettung	Jahresvorsorgeuntersuchung
100544	501576	2021-08-05	++	+++	+++	++	--	3	1	klinisch unauffällig	Jahresvorsorgeuntersuchung
100544	501983	2017-03-18	++	+++	++	+	-	3	1	klinisch unauffällig	Jahresvorsorgeuntersuchung
100544	501983	2018-01-12	++	+++	++	+	-	4	0	Verfettung	Jahresvorsorgeuntersuchung
100544	501576	2017-09-16	++	+++	+++	+	--	3	1	klinisch unauffällig	Jahresvorsorgeuntersuchung
7745	25435	2017-09-21	++	++	++	+	-	3	1	klinisch unauffällig	Jahresvorsorgeuntersuchung
12	393	2019-11-21	++	++	++	+	++	4	0	Verfettung	Jahresvorsorgeuntersuchung
12	393	2021-04-17	++	++	++	-	++	5	0	Verfettung	Jahresvorsorgeuntersuchung
12	393	2022-04-08	++	++	++	-	++	4	0	Verfettung	Jahresvorsorgeuntersuchung
12	393	2016-11-16	++	++	++	+	++	4	0	Verfettung	Jahresvorsorgeuntersuchung
12	393	2017-12-13	++	++	++	+	++	4	0	Verfettung	Jahresvorsorgeuntersuchung
100909	502660	2021-07-09	+	+	+++	-	++	3	0	AS, Eierstockszyste, Hepatopathie, geriatrischer Vogel	Jahresvorsorgeuntersuchung
100799	502397	2019-11-22	++	+	++	++	++	3	0	AS	Jahresvorsorgeuntersuchung
100799	502397	2021-01-23	+	++	++	+	++	3	0	AS, Infektion	reduziertes AB
11562	30001	2018-11-30	++	+++	--	--	-	4	0	Verfettung	Jahresvorsorgeuntersuchung
11562	30230	2018-11-30	++	+++	--	--	-	3	1	klinisch unauffällig	Jahresvorsorgeuntersuchung
100709	502113	2019-04-14	++	+++	++	+	-	3	1	klinisch unauffällig	Jahresvorsorgeuntersuchung
100709	502113	2018-01-13	++	+	+	-	-	2	0	Pneumonie	Jahresvorsorgeuntersuchung
100641	501948	2016-12-15	++	+	++	+	-	3	1	klinisch unauffällig	Jahresvorsorgeuntersuchung
100626	501951	2019-11-22	++	+++	++	+	--	3	1	klinisch unauffällig	Jahresvorsorgeuntersuchung
7396	22683	2019-08-13	+	+++	++	+	--	5	0	Verfettung, Arthrose	Jahresvorsorgeuntersuchung
7396	22683	2022-10-09	+	+++	++	+	--	4	0	Verfettung, Arthrose	Jahresvorsorgeuntersuchung
7396	32946	2022-10-09	+	+++	++	+	--	4	0	Verfettung, klinische AG	Jahresvorsorgeuntersuchung
7396	22683	2022-03-31	+	+++	++	+	--	5	0	Verfettung, Arthrose	Jahresvorsorgeuntersuchung
7396	32946	2018-01-17	+	+++	++	+	--	4	0	Verfettung	Jahresvorsorgeuntersuchung
7396	22683	2018-01-17	+	+++	++	+	--	4	0	Verfettung	Jahresvorsorgeuntersuchung
100725	502146	2018-04-16	+	++	++	-	++	1	0	AS, Hepatopathie, Abmagerung	reduziertes AB
17047	502698	2021-10-16	++	++	+++	++	+	3	0	AS, FDB	Jahresvorsorgeuntersuchung
17047	502699	2021-10-16	++	++	++	+	-	3	1	klinisch unauffällig	Jahresvorsorgeuntersuchung
17047	502655	2021-07-07	+++	++	++	+	-	3	1	sexuelle Frustration, FDB	Jahresvorsorgeuntersuchung
15943	34434	2019-05-16	++	++	++	++	+	3	0	AS, Hepatopathie	Jahresvorsorgeuntersuchung
17431	35912	2022-03-11	++	+	++	++	-	4	0	Verfettung, Hepatopathie	Jahresvorsorgeuntersuchung
14923	33678	2017-07-19	+	+	++	-	--	3	1	Hepatopathie, Flugunfähigkeit	Flügelverletzung
14889	33642	2017-06-26	++	+	++	++	+	3	0	AS, Hepatopathie, Aspergillose	Jahresvorsorgeuntersuchung
100570	501646	2017-11-09	++	+++	--	--	-	3	1	klinisch unauffällig	Jahresvorsorgeuntersuchung
100570	501647	2017-11-09	++	+++	--	--	-	3	1	klinisch unauffällig	Jahresvorsorgeuntersuchung
14868	33630	2017-06-13	+	+	++	-	++	3	0	AS, Hepaotpathie,	reduziertes AB
15052	33743	2019-11-23	++	+++	++	+	+	3	0	AS, Kloakenpapillom	Jahresvorsorgeuntersuchung
15052	33743	2021-09-16	++	+++	++	+	+	3	0	AS, Kloakenpapillom	Jahresvorsorgeuntersuchung
15052	33743	2017-10-12	++	+	++	+	+	3	0	AS, Kloakenprolaps	Jahresvorsorgeuntersuchung
6780	20744	2017-11-10	++	+++	+++	++	-	3	1	FDB, Automutilation	Jahresvorsorgeuntersuchung
100655	501982	2017-10-13	++	+++	++	++	-	3	1	klinisch unauffällig	Jahresvorsorgeuntersuchung
100655	501978	2017-03-17	++	++	++	+	-	1	0	Aspergillose, Hepatopathie	reduziertes AB, Apathie
100655	501978	2017-04-07	++	++	++	+	-	2	0	Aspergillose	Nachkontrolle
100655	501978	2017-10-13	++	+++	++	++	-	3	1	klinisch unauffällig	Nachkontrolle
13020	501861	2018-02-12	+++	+++	--	--	-	3	1	FDB	Jahresvorsorgeuntersuchung
13020	501862	2017-07-11	+++	+++	--	--	-	3	1	FDB, Automutilation	Jahresvorsorgeuntersuchung
16778	35292	2021-02-05	++	+	++	+	+	3	0	AS, Aspergillose, Pneumonie	Dyspnoe
16778	35292	2022-07-22	++	+++	++	+	+	3	0	AS	Nachkontrolle
10909	28642	2021-06-24	++	+++	++	++	+	3	0	AS, Hepatopathie, Kardiopathie	Apathie
7054	22091	2018-07-22	+++	+++	+++	++	--	3	1	klinisch unauffällig	Jahresvorsorgeuntersuchung
7054	22090	2018-07-22	+++	+++	++	++	--	3	1	klinisch unauffällig	Jahresvorsorgeuntersuchung
16774	35290	2021-02-03	++	+	++	++	+	3	0	AS, Hepatopathie, FDB, sexuelle Frustration	Juckreiz
16774	35290	2022-02-23	++	+++	++	++	+	3	0	AS, Hepatopathie, FDB, sexuelle Frustration	Jahresvorsorgeuntersuchung
100823	502485	2020-08-09	+++	+	++	++	+	3	0	AS, sexuelle Frustration	Jahresvorsorgeuntersuchung
100823	502472	2020-08-09	+++	+	++	++	+	3	0	AS, sexuelle Frustration	Jahresvorsorgeuntersuchung
12299	31015	2016-12-21	++	+++	++	+	-	3	1	klinisch unauffällig	Jahresvorsorgeuntersuchung
100696	502098	2018-01-08	+	+	++	+	+	3	0	AS, Hepatopathie, FDB	Jahresvorsorgeuntersuchung
101003	502931	2023-01-11	++	+++	++	+	--	3	1	klinisch unauffällig	Jahresvorsorgeuntersuchung
101003	502932	2023-01-11	++	+++	+++	+	--	3	1	klinisch unauffällig	Jahresvorsorgeuntersuchung
9407	26488	2017-10-16	++	+++	++	+	--	4	0	Verfettung, Fettleber	Jahresvorsorgeuntersuchung
9407	26488	2020-10-11	++	+++	++	+	--	4	0	Verfettung, Hepatopathie	Jahresvorsorgeuntersuchung
100920	502723	2021-12-09	++	+++	++	+	--	3	1	klinisch unauffällig	Jahresvorsorgeuntersuchung
100920	502677	2021-09-17	+	+++	++	+	--	3	1	Temporäre Flugunfähigkeit	Jahresvorsorgeuntersuchung
100233	500650	2019-04-12	+	+++	++	+	--	3	1	klinisch unauffällig	Jahresvorsorgeuntersuchung
100233	500706	2019-04-12	++	+++	++	+	--	3	1	klinisch unauffällig	Jahresvorsorgeuntersuchung
100233	500650	2018-04-16	+	+++	++	+	--	3	1	klinisch unauffällig	Jahresvorsorgeuntersuchung
100233	500706	2018-04-16	++	+++	++	+	--	3	1	klinisch unauffällig	Jahresvorsorgeuntersuchung
100425	501165	2022-10-19	++	+++	++	+	--	4	0	Verfettung	Jahresvorsorgeuntersuchung
100425	501375	2022-10-19	++	+++	++	+	--	3	1	klinisch unauffällig	Jahresvorsorgeuntersuchung
16776	35291	2021-02-16	+	+++	++	++	--	3	0	Kardiopathie	Anfälle
17146	35591	2021-08-23	+++	+	++	++	++	3	0	AS, Hypersexualität	Jahresvorsorgeuntersuchung
100968	502792	2022-07-05	++	+	++	+	--	2	0	Abmagerung, Infektion	Apathie, Durchfall
100968	502793	2022-07-05	++	+	+	-	-	3	1	klinisch unauffällig	Jahresvorsorgeuntersuchung
100824	502473	2020-05-17	++	+	++	++	-	3	1	Hepatopathie, FBD	Jahresvorsorgeuntersuchung
100600	501833	2020-02-27	++	+	++	++	--	3	1	Automutilation, Hepatopathie	Jahresvorsorgeuntersuchung
4979	502770	2022-04-30	++	+++	++	+	--	4	0	Verfettung	Jahresvorsorgeuntersuchung
33885	15140	2017-11-17	++	+	++	++	+	3	0	AS, FDB, sexuelle Frustration	Jahresvorsorgeuntersuchung
100697	502099	2017-11-10	+	+	++	+	-	3	1	Fraktur	Flügelverletzung
11200	29365	2019-06-17	+	+++	++	++	+	3	0	AS, FDB	Jahresvorsorgeuntersuchung
11200	29365	2021-06-17	+	+++	++	++	+	3	0	AS, FDB	Jahresvorsorgeuntersuchung
11200	29365	2018-06-07	+	+++	++	++	+	3	0	AS, Eierstockszyste, FDB	Jahresvorsorgeuntersuchung
14591	33481	2017-03-04	++	+++	++	++	+	3	0	AS, FDB	Jahresvorsorgeuntersuchung
10698	35501	2021-06-02	+	+	++	++	+++	3	0	AS, Hepatopathie, Kardiopathie	Anfälle
10698	35501	2022-03-31	+	+++	++	+	+++	3	0	AS, Hepatopathie, Kardiopathie, Intoxikation	Jahresvorsorgeuntersuchung
100082	35236	2021-11-12	++	+++	--	--	-	3	1	klinisch unauffällig	Jahresvorsorgeuntersuchung
100082	35236	2023-03-11	++	+++	--	--	-	3	1	klinisch unauffällig	Jahresvorsorgeuntersuchung
100082	35237	2021-11-12	++	+++	--	--	-	3	1	klinisch unauffällig	Jahresvorsorgeuntersuchung
100082	35237	2023-03-11	++	+++	--	--	-	3	1	klinisch unauffällig	Jahresvorsorgeuntersuchung
100082	502727	2023-03-11	++	+++	--	--	-	3	1	klinisch unauffällig	Jahresvorsorgeuntersuchung
100082	502728	2023-03-11	++	+++	--	--	-	3	1	klinisch unauffällig	Jahresvorsorgeuntersuchung
100082	502303	2019-04-13	+++	+++	+	-	-	3	1	klinisch unauffällig	Jahresvorsorgeuntersuchung
100082	502303	2020-06-22	+++	+++	++	+	-	3	1	FDB	Jahresvorsorgeuntersuchung
100082	500186	2019-04-13	+++	+++	++	+	--	3	1	FDB	Jahresvorsorgeuntersuchung
100082	500186	2020-06-19	+++	+++	++	+	--	3	1	FDB	Jahresvorsorgeuntersuchung
100082	500186	2020-09-18	+++	+++	++	+	--	3	1	FDB	Jahresvorsorgeuntersuchung
100082	500186	2017-02-10	+++	+++	++	+	--	3	1	FDB	Jahresvorsorgeuntersuchung
100082	500186	2017-11-08	+++	+++	++	+	--	3	1	FDB	Jahresvorsorgeuntersuchung
100082	500185	2017-02-10	++	+++	++	++	-	3	1	FDB	Jahresvorsorgeuntersuchung
100082	500185	2017-11-08	+	+++	++	++	-	2	0	Abmagerung	Jahresvorsorgeuntersuchung
100849	502548	2020-11-11	+	+	++	-	++	2	0	AS, Hepatopathie, Abmagerung, Apathie	Apathie
16610	35085	2022-03-25	++	+++	++	++	--	3	1	klinisch unauffällig	Jahresvorsorgeuntersuchung
11948	30429	2017-04-19	++	+++	++	++	--	3	1	klinisch unauffällig	Jahresvorsorgeuntersuchung
11948	30429	2018-08-28	++	+++	++	+	--	3	1	klinisch unauffällig	Jahresvorsorgeuntersuchung
11948	30429	2019-08-20	++	+++	++	+	--	3	1	klinisch unauffällig	Jahresvorsorgeuntersuchung
11948	30429	2021-08-17	++	+++	++	+	--	3	1	klinisch unauffällig	Jahresvorsorgeuntersuchung
11948	30430	2020-08-25	++	+++	++	+	--	3	1	klinisch unauffällig	Jahresvorsorgeuntersuchung
11948	30430	2019-08-20	++	+++	++	+	--	3	1	klinisch unauffällig	Jahresvorsorgeuntersuchung
11948	30430	2022-07-01	++	+++	++	+	--	3	1	klinisch unauffällig	Jahresvorsorgeuntersuchung
11948	30430	2017-04-19	++	+++	++	++	--	3	1	klinisch unauffällig	Jahresvorsorgeuntersuchung
100700	502350	2019-08-12	++	+	++	+	--	3	1	klinisch unauffällig	Jahresvorsorgeuntersuchung
100700	502100	2019-08-12	++	+	++	+	++	3	0	AS, Hepatopathie	Jahresvorsorgeuntersuchung
100700	502100	2017-11-09	++	+	++	++	++	3	0	AS, Hepatopathie	Atembeschwerden
16110	502498	2020-08-13	+	+	++	++	-	3	1	FDB	Jahresvorsorgeuntersuchung
17013	35503	2021-06-05	+	+	+	-	+	3	0	AS, Flugunfähig	Jahresvorsorgeuntersuchung
100954	502761	2022-04-11	++	+	++	+	--	4	0	Verfettung	Jahresvorsorgeuntersuchung
100865	502575	2021-01-25	+	+++	+++	++	-	3	0	AS, Hepatopathie, klinische AG, Infektion, entzündete Bürzeldrüse	Apathie
100773	502298	2019-04-16	+++	++	++	++	-	3	1	klinisch unauffällig	Vergiftungsverdacht
7447	500845	2021-09-21	+	+++	++	+	+	4	0	AS, Hepatopathie, Verfettung	Nachkontrolle
7447	500845	2021-01-21	+	+++	++	+	+	5	0	AS, Hepatopathie, Verfettung, Polyurie, Infektion	Polyurie
7447	500845	2017-04-07	+	+++	++	++	+	5	0	AS, Hepatopathie, Verfettung	Jahresvorsorgeuntersuchung
2687	31371	2018-04-18	++	+	++	++	+	3	0	AS, Hepatopathie, Eierstockszyste	Dyspnoe
100744	502216	2018-09-14	+	+++	++	+	-	3	1	klinisch unauffällig	Schwäche
100744	502216	2019-08-10	+	+++	++	+	-	3	1	klinisch unauffällig	Jahresvorsorgeuntersuchung
100744	502215	2019-10-16	++	+++	++	+	-	3	0	Vegiftung	Vergiftungsverdacht
100904	502650	2021-09-12	++	+	++	++	+	3	0	AS, Hepatopathie, FDB	Jahresvorsorgeuntersuchung
100904	502650	2022-07-07	++	+++	++	++	+	3	0	AS, Hepatopathie, AG	Jahresvorsorgeuntersuchung
100225	500634	2016-11-18	++	+++	--	--	-	3	1	klinisch unauffällig	Jahresvorsorgeuntersuchung
100225	500634	2017-12-14	++	+++	--	--	-	3	1	klinisch unauffällig	Jahresvorsorgeuntersuchung
100733	502167	2019-05-16	+++	+++	++	+	--	3	1	klinisch unauffällig	Jahresvorsorgeuntersuchung
100733	502168	2019-05-16	+++	+++	++	+	-	3	1	klinisch unauffällig	Jahresvorsorgeuntersuchung
100733	502168	2018-08-03	+++	++	++	+	-	3	1	klinisch unauffällig	Jahresvorsorgeuntersuchung
15687	34424	2019-05-16	+++	+++	++	++	-	3	1	klinisch unauffällig	Jahresvorsorgeuntersuchung
15687	34425	2019-05-16	+++	+++	++	++	-	3	1	klinisch unauffällig	Jahresvorsorgeuntersuchung
15420	34019	2018-11-20	++	+++	++	+	+	3	0	AS, Kardiopathie	Nachkontrolle
15420	34019	2018-05-04	++	+	++	++	+	3	0	AS, Kardiopathie	Jahresvorsorgeuntersuchung
9229	26140	2017-08-19	++	+++	+++	+	-	3	1	klinisch unauffällig	Jahresvorsorgeuntersuchung
9229	26140	2019-08-09	++	+++	+++	++	-	3	1	klinisch unauffällig	Jahresvorsorgeuntersuchung
9229	26140	2022-01-15	++	+++	+++	++	-	3	1	klinisch unauffällig	Jahresvorsorgeuntersuchung
9229	500940	2017-08-19	++	+++	++	+	-	3	1	klinisch unauffällig	Jahresvorsorgeuntersuchung
9229	500940	2020-08-15	++	+++	++	+	-	3	1	klinisch unauffällig	Jahresvorsorgeuntersuchung
9229	500940	2020-11-13	++	+++	++	+	-	3	1	klinisch unauffällig	Jahresvorsorgeuntersuchung
9229	500940	2022-01-15	++	+++	++	++	-	3	1	klinisch unauffällig	Jahresvorsorgeuntersuchung
9229	500940	2022-04-30	++	+++	++	++	-	3	0	Infektion	reduziertes Allgemeinbefinden
100817	502454	2020-06-17	+++	+++	++	++	--	3	1	klinisch unauffällig	Jahresvorsorgeuntersuchung
100817	502453	2020-06-17	+++	+++	++	++	--	3	1	klinisch unauffällig	Jahresvorsorgeuntersuchung
16210	34761	2020-01-30	+	+	++	++	+	3	0	AS, Hepatopathie, FDB	Jahresvorsorgeuntersuchung
16210	34761	2021-01-04	++	+++	++	+	+	3	0	AS, Hepatopathie, Aspergillose	reduziertes Allgemeinbefinden
100829	502478	2020-07-17	++	+	++	+	+	3	0	AS, FDB, Ingluveitis	Jahresvorsorgeuntersuchung
7730	502157	2019-11-23	++	+++	--	--	-	3	1	klinisch unauffällig	Jahresvorsorgeuntersuchung
7730	502157	2021-01-23	++	+++	--	--	-	3	1	klinisch unauffällig	Jahresvorsorgeuntersuchung
7730	502157	2022-04-30	++	+++	--	--	-	3	1	klinisch unauffällig	Jahresvorsorgeuntersuchung
7730	502158	2019-11-23	++	+++	--	--	-	3	1	klinisch unauffällig	Jahresvorsorgeuntersuchung
7730	502158	2021-01-23	++	+++	--	--	-	3	1	klinisch unauffällig	Jahresvorsorgeuntersuchung
7730	502158	2022-04-30	++	+++	--	--	-	3	1	klinisch unauffällig	Jahresvorsorgeuntersuchung
7730	23312	2017-12-17	++	+++	+++	+	--	3	1	klinisch unauffällig	Jahresvorsorgeuntersuchung
7730	23312	2016-11-19	++	+++	+++	+	--	3	1	klinisch unauffällig	Jahresvorsorgeuntersuchung
7730	23313	2016-11-19	++	+++	+++	+	--	4	0	Verfettung	Jahresvorsorgeuntersuchung
7730	23313	2017-12-17	++	+++	+++	+	--	4	0	Verfettung	Jahresvorsorgeuntersuchung
7730	23711	2017-12-17	++	+++	+++	+	--	3	1	klinisch unauffällig	Jahresvorsorgeuntersuchung
7730	23712	2016-11-19	++	+++	+++	+	--	3	1	klinisch unauffällig	Jahresvorsorgeuntersuchung
7730	23712	2017-12-17	++	+++	+++	+	--	3	1	klinisch unauffällig	Jahresvorsorgeuntersuchung
100674	501999	2017-05-04	+	+	+++	+	++	3	1	klinisch unauffällig	Aspergilloseverdacht
15495	502221	2019-05-07	+++	+++	--	--	-	3	1	klinisch unauffällig	Jahresvorsorgeuntersuchung
15495	502221	2020-07-14	+++	+++	--	--	-	3	1	klinisch unauffällig	Jahresvorsorgeuntersuchung
15495	502221	2021-10-12	+++	+++	--	--	-	3	1	klinisch unauffällig	Jahresvorsorgeuntersuchung
15495	502221	2022-10-14	+++	+++	--	--	-	3	1	klinisch unauffällig	Jahresvorsorgeuntersuchung
15495	502243	2018-11-13	+++	+++	++	+	-	2	0	Aspergillose, Abmagerung	Jahresvorsorgeuntersuchung
15495	502243	2019-05-07	+++	+++	++	++	-	3	1	klinisch unauffällig	Jahresvorsorgeuntersuchung
15495	502243	2021-10-12	+++	+++	++	+	-	3	1	klinisch unauffällig	Jahresvorsorgeuntersuchung
15495	502243	2022-10-14	+++	+++	++	+	-	3	1	klinisch unauffällig	Jahresvorsorgeuntersuchung
100721	34435	2019-06-04	++	+++	++	+	+	3	0	AS	Jahresvorsorgeuntersuchung
100721	34436	2019-06-04	++	+++	++	+	+	3	0	AS	Jahresvorsorgeuntersuchung
100721	502139	2018-03-17	++	+	++	++	-	3	1	FDB	Jahresvorsorgeuntersuchung
100721	502138	2018-03-17	++	+	++	++	-	3	1	FDB, sexuelle Frustration	Jahresvorsorgeuntersuchung
13359	502119	2018-02-04	+	+++	++	++	+	3	0	AS, Milzschwellung, sexuelle Frustration, FDB	Jahresvorsorgeuntersuchung
100656	501979	2017-03-17	++	+	++	++	--	3	1	Verletzung, FDB	Verletzung
8844	33523	2017-03-20	+	+++	++	++	--	3	1	Flugunfähig, Rachitis, klinisch unaufällig	Jahresvorsorgeuntersuchung
8844	33523	2018-02-11	+	+++	++	+	--	3	1	Flugunfähig, Rachitis, klinisch unaufällig	Jahresvorsorgeuntersuchung
8844	33523	2019-09-18	+	+++	++	+	--	3	1	Flugunfähig, Rachitis, klinisch unaufällig	Jahresvorsorgeuntersuchung
8844	33523	2021-04-17	+	+++	++	+	--	3	1	Flugunfähig, Rachitis, klinisch unaufällig	Jahresvorsorgeuntersuchung
8844	33523	2022-04-09	+	+++	++	+	--	3	1	Flugunfähig, Rachitis, klinisch unaufällig	Jahresvorsorgeuntersuchung
8582	33329	2017-02-07	++	+++	--	--	-	3	0	Aspergillose	Jahresvorsorgeuntersuchung
10052	27450	2021-08-17	++	+++	++	+	--	3	1	Hepatopathie, FDB	Jahresvorsorgeuntersuchung
14850	33616	2019-06-11	++	+++	+++	++	--	3	1	Hepatopathie, FDB	Jahresvorsorgeuntersuchung
14850	33616	2021-05-25	++	+++	+++	++	--	3	1	Hepatopathie, FDB	Jahresvorsorgeuntersuchung
14850	33616	2017-07-08	++	+	+++	+	--	3	1	Hepatopathie, FDB	Jahresvorsorgeuntersuchung
14850	33616	2018-07-12	++	+++	+++	+	--	3	1	Hepatopathie, FDB	Jahresvorsorgeuntersuchung
100518	501670	2018-10-14	++	+	++	+	--	4	0	Verfettung, Hepatopathie	Jahresvorsorgeuntersuchung
100518	501670	2019-10-20	++	+++	++	+	--	3	1	klinisch unauffällig	Jahresvorsorgeuntersuchung
100518	501670	2020-03-01	++	+++	++	+	--	4	0	Infektion, Verfettung	Nachkontrolle
100518	34439	2021-10-10	++	+++	++	++	+	3	0	AS, Hepatopathie	Jahresvorsorgeuntersuchung
100888	502619	2022-06-09	+++	+++	++	+	+	3	0	AS, sexuelle Frustration	Jahresvorsorgeuntersuchung
100889	502619	2021-06-09	+++	+++	++	+	+	3	0	AS, Apathie, Automutilation, FDB	Verletzung
100402	501101	2018-09-15	++	+++	++	+	--	3	1	FDB	Jahresvorsorgeuntersuchung
100588	501803	2018-02-10	++	+++	--	--	-	3	1	klinisch unauffällig	Jahresvorsorgeuntersuchung
100588	501803	2016-12-17	++	+++	++	+	-	3	1	klinisch unauffällig	Jahresvorsorgeuntersuchung
100588	501804	2018-02-10	+	+++	--	--	-	3	1	FDB	Jahresvorsorgeuntersuchung
100552	501599	2019-09-20	++	+++	++	+	-	3	1	klinisch unauffällig	Jahresvorsorgeuntersuchung
100552	501599	2018-06-14	++	+++	++	+	-	3	1	klinisch unauffällig	Jahresvorsorgeuntersuchung
100552	501599	2017-02-10	++	+++	++	+	-	3	1	klinisch unauffällig	Jahresvorsorgeuntersuchung
100552	501648	2019-09-20	++	+++	++	+	--	3	1	klinisch unauffällig	Jahresvorsorgeuntersuchung
100552	501648	2018-06-14	++	+++	++	+	--	3	1	klinisch unauffällig	Jahresvorsorgeuntersuchung
100552	501648	2017-02-10	++	+++	++	+	--	3	1	klinisch unauffällig	Jahresvorsorgeuntersuchung
15764	34314	2019-10-23	++	+++	++	+	--	3	1	klinisch unauffällig	Jahresvorsorgeuntersuchung
15764	34313	2019-10-23	++	++	++	+	+	3	0	AS, Hepatopathie	Jahresvorsorgeuntersuchung
4759	500457	2022-07-05	++	+++	++	++	+	2	0	Sinusitis, Abmagerung	Jahresvorsorgeuntersuchung
4759	500457	2017-06-01	++	+++	++	++	+	3	1	klinisch unaufällig	Jahresvorsorgeuntersuchung
100159	500458	2016-11-19	++	+++	++	+	-	3	1	klinisch unaufällig	Jahresvorsorgeuntersuchung
100158	500458	2018-01-13	++	+++	++	+	-	3	1	klinisch unaufällig	Jahresvorsorgeuntersuchung
100159	500458	2018-12-15	++	+++	++	+	-	3	1	klinisch unaufällig	Jahresvorsorgeuntersuchung
100159	500458	2019-11-23	++	+++	++	+	-	3	1	klinisch unaufällig	Jahresvorsorgeuntersuchung
100159	500458	2020-11-14	++	+++	++	+	-	3	1	klinisch unaufällig	Jahresvorsorgeuntersuchung
100159	500458	2021-12-11	++	+++	++	+	-	3	1	klinisch unaufällig	Jahresvorsorgeuntersuchung
100159	500458	2023-01-16	+	+++	++	+	-	2	0	klinische AG	Erbrechen, reduziertes Allgemeinbefinden
100159	501508	2017-02-11	++	+++	++	+	-	3	1	klinisch unauffällig	Jahresvorsorgeuntersuchung
100159	501508	2019-01-19	++	+++	++	+	-	3	1	klinisch unauffällig	Jahresvorsorgeuntersuchung
100159	501508	2020-01-25	++	+++	++	+	-	3	1	klinisch unauffällig	Jahresvorsorgeuntersuchung
100159	501508	2020-12-12	++	+++	++	+	-	3	1	klinisch unauffällig	Jahresvorsorgeuntersuchung
100159	501508	2021-12-11	++	+++	++	+	-	3	1	klinisch unauffällig	Jahresvorsorgeuntersuchung
100159	501508	2023-01-16	++	+++	++	+	-	3	1	klinisch unauffällig	Jahresvorsorgeuntersuchung
100159	502573	2021-12-11	++	+++	++	++	-	3	1	klinisch unauffällig	Jahresvorsorgeuntersuchung
100159	502573	2023-01-16	++	+++	++	+	-	3	1	klinisch unauffällig	Jahresvorsorgeuntersuchung
100159	501968	2017-02-11	++	+++	++	+	-	3	1	klinisch unaufällig	Jahresvorsorgeuntersuchung
100159	501968	2018-03-17	++	+++	++	+	-	3	1	klinisch unaufällig	Jahresvorsorgeuntersuchung
100159	501968	2019-01-23	++	+++	++	++	-	3	1	klinisch unaufällig	Jahresvorsorgeuntersuchung
100159	501968	2020-01-25	++	+++	+++	+	-	3	1	klinisch unaufällig	Jahresvorsorgeuntersuchung
100159	501968	2020-12-12	++	+++	+++	+	-	3	1	klinisch unaufällig	Jahresvorsorgeuntersuchung
100159	501968	2021-07-10	++	+++	+++	++	-	3	1	klinisch unaufällig	Jahresvorsorgeuntersuchung
100159	501968	2023-01-16	++	+++	+++	++	-	3	1	klinisch unaufällig	Jahresvorsorgeuntersuchung
100159	500459	2016-11-19	++	+++	+++	+	-	3	1	klinisch unauffällig	Jahresvorsorgeuntersuchung
100159	500459	2018-01-13	++	+++	+++	+	-	3	1	klinisch unauffällig	Jahresvorsorgeuntersuchung
100159	500459	2018-12-15	++	+++	+++	+	-	3	1	klinisch unauffällig	Jahresvorsorgeuntersuchung
100159	500459	2019-11-23	++	+++	+++	+	-	3	1	klinisch unauffällig	Jahresvorsorgeuntersuchung
100159	500459	2020-11-14	++	+++	+++	++	-	2	0	Abmagerung	Jahresvorsorgeuntersuchung
100782	502322	2019-10-23	+	++	++	+	--	2	0	Infektion, Abmagerung	Jahresvorsorgeuntersuchung
1964	7765	2019-04-10	+	+	++	-	--	3	1	flugunfähig, blind, Dermatitis, geriatrischer Vogel	Jahresvorsorgeuntersuchung
1964	7765	2020-06-12	+	++	++	-	--	3	1	flugunfähig, blind, Dermatitis, geriatrischer Vogel	Jahresvorsorgeuntersuchung
1964	7765	2021-08-04	+	+++	++	-	--	3	1	flugunfähig, blind, Dermatitis, geriatrischer Vogel	Jahresvorsorgeuntersuchung
1964	7765	2022-10-25	+	+++	++	-	--	2	0	flugunfähig, blind, Dermatitis, geriatrischer Vogel, Abmagerung	Jahresvorsorgeuntersuchung
100893	502630	2021-05-16	+	+	++	++	+	3	0	AS, FDB	Jahresvorsorgeuntersuchung
100893	502626	2021-05-16	+	+	++	++	++	3	0	AS, Hepatopathie	Jahresvorsorgeuntersuchung
100670	502074	2019-09-20	++	+++	++	+	-	3	1	klinisch unauffällig	Jahresvorsorgeuntersuchung
100670	502074	2017-09-16	++	+++	++	+	-	3	1	klinisch unauffällig	Jahresvorsorgeuntersuchung
100670	501992	2019-09-20	++	+++	++	+	+	3	1	klinisch unauffällig	Jahresvorsorgeuntersuchung
100670	501992	2017-04-06	++	++	++	+	+	2	0	Abmagerung, Apathie	reduziertes AB
17172	35633	2021-09-06	+	+	++	++	++	3	0	AS, Hepatopathie, flugbehindert	Jahresvorsorgeuntersuchung
10001	33779	2018-11-03	+++	+++	+	-	-	2	0	Abmagerung	Verletzung
11744	30264	2018-06-07	++	+++	++	-	--	3	1	Aerosacculitis, Infektion	Jahresvorsorgeuntersuchung
12288	30947	2016-12-21	++	+++	--	--	-	3	1	klinisch unauffällig	Jahresvorsorgeuntersuchung
13950	501779	2020-05-17	+	+++	++	++	+	4	0	AS, Verfettung	Jahresvorsorgeuntersuchung
13950	501779	2021-05-11	+	+++	++	++	+	5	0	AS, Verfettung	Jahresvorsorgeuntersuchung
13950	501779	2022-04-10	+	+++	++	++	+	5	0	AS, Verfettung	Jahresvorsorgeuntersuchung
13951	501779	2019-02-09	+	+++	++	++	+	5	0	AS, Verfettung	Jahresvorsorgeuntersuchung
13952	501779	2017-02-12	+	+++	++	++	+	4	0	AS, Verfettung	Jahresvorsorgeuntersuchung
13953	501779	2018-01-09	+	+++	++	++	+	5	0	AS, Verfettung	Jahresvorsorgeuntersuchung
15946	34437	2020-05-26	+	+++	+++	-	++	4	0	AS, Hepatopathie, Verfettung	Jahresvorsorgeuntersuchung
15946	34437	2022-04-14	+	+++	+++	-	++	4	0	AS, Hepatopathie, Verfettung	Jahresvorsorgeuntersuchung
15946	34437	2021-05-28	+	+++	+++	-	++	4	0	AS, Hepatopathie, Verfettung	Jahresvorsorgeuntersuchung
15946	34437	2019-05-19	+	+	+++	-	++	4	0	AS, Hepatopathie, Verfettung, FDB	Jahresvorsorgeuntersuchung
100969	502794	2022-08-04	++	+	++	+	++	3	0	AS, Hepatopathie, Aspergillose, Sinusitis	Jahresvorsorgeuntersuchung
100635	501895	2017-10-16	+++	+++	++	+	-	3	1	klinisch unauffällig	Jahresvorsorgeuntersuchung
100635	501896	2017-10-16	+++	+++	+	-	-	3	1	klinisch unauffällig	Jahresvorsorgeuntersuchung
1622	19984	2017-03-19	+	+++	++	++	++	3	0	AS, Hepatopathie, Verletzung	von Stange gefallen
12323	30974	2021-07-30	++	+++	++	++	-	3	1	klinisch unauffällig	Jahresvorsorgeuntersuchung
12323	30974	2017-10-25	++	+++	++	+	-	3	0	Pneumonie	reduziertes AB
100752	502237	2018-10-12	++	+	++	+	--	3	1	Hepatopathie	Jahresvorsorgeuntersuchung
100752	502236	2018-10-12	++	+	++	+	--	3	1	FDB, Hepatopathie	Jahresvorsorgeuntersuchung
15674	34275	2018-11-19	++	+	++	+	--	3	1	FDB, Hepatopathie	Jahresvorsorgeuntersuchung
15674	34276	2018-11-19	++	+	++	+	--	3	1	FDB, Hepatopathie	Jahresvorsorgeuntersuchung
5860	20526	2021-03-10	+	++	++	+	--	3	1	flugunfähig	Jahresvorsorgeuntersuchung
5860	20526	2019-02-19	+	++	++	+	--	3	1	flugunfähig	Jahresvorsorgeuntersuchung
5860	20526	2019-12-10	+	++	++	+	--	3	1	flugunfähig	Jahresvorsorgeuntersuchung
5860	20526	2022-03-18	+	++	++	+	--	3	1	flugunfähig	Jahresvorsorgeuntersuchung
5860	19360	2019-12-10	+	++	++	+	++	4	0	Hepatopathie, Verfettung, Kardiopathie, flugunfähig	Jahresvorsorgeuntersuchung
5860	19360	2020-05-26	+	++	++	++	++	5	0	Hepatopathie, Verfettung, Kardiopathie, flugunfähig	Jahresvorsorgeuntersuchung
5860	19360	2019-02-19	+	++	++	++	++	4	0	Hepatopathie, Verfettung, Kardiopathie, flugunfähig	Jahresvorsorgeuntersuchung
15550	34146	2018-07-29	++	+	+	-	-	3	0	Pneumonie, Aspergillose	reduziertes AB
15550	34146	2019-09-04	++	++	++	+	-	3	1	klinisch unauffällig	Jahresvorsorgeuntersuchung
17134	35583	2021-08-17	+	+	++	+	+++	3	0	AS	Jahresvorsorgeuntersuchung
100394	501036	2017-06-01	+	+++	++	+	--	4	0	Verfettung, FDB	Jahresvorsorgeuntersuchung
100394	501265	2017-06-01	++	+++	++	+	--	3	1	klinisch unauffällig	Jahresvorsorgeuntersuchung
100735	502176	2018-07-18	++	+	++	++	+	3	0	AS, Hepatopathie, Infektion	Jahresvorsorgeuntersuchung
16850	35341	2021-03-05	++	+	++	++	+	3	0	AS, Hepatopathie, Unterflügelekzem	Jahresvorsorgeuntersuchung
100793	502381	2019-10-18	+	+	+++	-	++	3	0	AS, Hepatopathie, Epistaxis	Jahresvorsorgeuntersuchung
15784	502272	2022-12-05	++	++	++	+	-	3	1	Unterflügelekzem, FDB	Jahresvorsorgeuntersuchung
15784	502272	2019-02-18	++	++	++	+	-	3	1	FDB	Jahresvorsorgeuntersuchung
15784	502272	2019-07-02	++	++	++	+	-	3	1	FDB	Jahresvorsorgeuntersuchung
15784	502272	2020-06-20	++	++	++	++	-	3	1	FDB	Jahresvorsorgeuntersuchung
11340	29553	2019-01-25	++	+++	++	+	+	3	0	AS, Hodenzyste	Jahresvorsorgeuntersuchung
11340	29553	2017-11-02	++	+++	++	+	+	3	0	AS, Aerosacculitis, Hodenzyste	Jahresvorsorgeuntersuchung
11340	29553	2023-01-24	+	+++	++	+	+	3	0	AS, Kardiopathie	reduziertes AB
13847	502128	2018-12-16	++	+++	++	+	-	3	1	klinisch unauffällig	Jahresvorsorgeuntersuchung
13847	502128	2018-03-20	++	+++	++	++	-	3	1	klinisch unauffällig	Jahresvorsorgeuntersuchung
13847	502128	2020-07-18	++	+++	++	+	-	3	1	klinisch unauffällig	Jahresvorsorgeuntersuchung
13847	502128	2021-07-11	++	+++	++	+	-	3	1	klinisch unauffällig	Jahresvorsorgeuntersuchung
13847	502128	2022-09-13	++	+++	++	+	-	3	1	klinisch unauffällig	Jahresvorsorgeuntersuchung
13847	502129	2018-12-16	+	+++	++	+	+	3	0	AS, Arthrose	Jahresvorsorgeuntersuchung
13847	502129	2020-07-18	+	+++	++	+	+	3	0	AS, Arthrose	Jahresvorsorgeuntersuchung
13847	502129	2021-07-11	+	+++	++	+	+	3	0	AS, Arthrose	Jahresvorsorgeuntersuchung
13847	502129	2022-09-13	+	+++	++	+	+	3	0	AS, Arthrose	Jahresvorsorgeuntersuchung
13847	501769	2021-07-11	++	+++	++	++	-	4	0	Verfettung	Jahresvorsorgeuntersuchung
13847	501769	2018-12-16	++	+++	++	+	-	3	1	klinisch unauffällig	Jahresvorsorgeuntersuchung
13847	501769	2020-07-18	++	+++	++	++	-	3	1	klinisch unauffällig	Jahresvorsorgeuntersuchung
13847	501769	2022-09-13	++	+++	++	+	-	4	0	Verfettung	Jahresvorsorgeuntersuchung
13847	501770	2018-12-16	++	+++	++	+	-	3	1	klinisch unauffällig	Jahresvorsorgeuntersuchung
13847	501770	2020-07-18	++	+++	++	++	-	3	1	klinisch unauffällig	Jahresvorsorgeuntersuchung
13847	501770	2021-07-11	++	+++	++	++	-	3	1	klinisch unauffällig	Jahresvorsorgeuntersuchung
13847	501770	2022-09-13	++	+++	++	+	-	3	1	klinisch unauffällig	Jahresvorsorgeuntersuchung
4406	502654	2022-11-06	++	+++	--	--	--	3	1	klinisch unauffällig	Jahresvorsorgeuntersuchung
4406	12768	2020-01-20	+	+++	++	+	--	3	1	flugunfähig	Jahresvorsorgeuntersuchung
4406	4406	2020-01-20	++	+++	++	+	--	3	1	klinisch unauffällig	Jahresvorsorgeuntersuchung
4406	12768	2019-02-17	+	+++	++	+	--	3	1	flugunfähig	Jahresvorsorgeuntersuchung
4406	4406	2019-02-17	++	+++	++	+	--	3	1	klinisch unauffällig	Jahresvorsorgeuntersuchung
4406	4406	2022-11-06	++	+++	++	+	--	3	1	klinisch unauffällig	Jahresvorsorgeuntersuchung
4406	12768	2018-01-23	+	+++	++	+	--	3	1	flugunfähig	Jahresvorsorgeuntersuchung
4406	4406	2018-01-23	++	+++	++	+	--	3	1	klinisch unauffällig	Jahresvorsorgeuntersuchung
100856	502556	2020-11-15	++	+	++	++	+++	3	0	AS, Hepatopathie	Jahresvorsorgeuntersuchung
100732	502166	2021-06-17	+	++	++	++	+	5	0	AS, Verfettung, Hepatopathie	Verletzung
100732	502166	2018-06-17	+	+	++	+	+	5	0	AS, Verfettung, Hepatopathie	Jahresvorsorgeuntersuchung
15439	502242	2019-09-23	+++	+++	--	--	-	3	1	klinisch unauffällig	Jahresvorsorgeuntersuchung
15439	502241	2019-09-23	+++	+++	++	+	-	3	1	klinisch unauffällig	Jahresvorsorgeuntersuchung
15439	502732	2022-11-08	+++	+++	--	--	-	3	1	klinisch unauffällig	Jahresvorsorgeuntersuchung
15439	502241	2022-11-08	+++	+++	++	+	-	3	1	klinisch unauffällig	Jahresvorsorgeuntersuchung
100671	501993	2019-07-06	+	+++	++	+	++	3	0	AS. Hepatopathie, geriatrischer Vogel	Jahresvorsorgeuntersuchung
100671	501993	2020-05-16	+	+++	++	+	++	3	0	AS. Hepatopathie, geriatrischer Vogel	Jahresvorsorgeuntersuchung
100671	501993	2021-04-14	+	+++	++	+	++	3	0	AS. Hepatopathie, geriatrischer Vogel	Jahresvorsorgeuntersuchung
100671	501993	2022-04-06	+	+++	++	+	++	3	0	AS. Hepatopathie, geriatrischer Vogel	Jahresvorsorgeuntersuchung
100671	501993	2022-09-16	+	+++	++	+	++	3	0	AS. Hepatopathie, geriatrischer Vogel	Jahresvorsorgeuntersuchung
13705	501679	2017-12-18	+++	+++	+++	+	-	3	1	klinisch unauffällig	Jahresvorsorgeuntersuchung
13705	501678	2018-02-15	+++	+++	++	+	-	3	1	klinisch unauffällig	Jahresvorsorgeuntersuchung
13705	501678	2019-12-17	+++	+++	++	+	-	3	1	klinisch unauffällig	Jahresvorsorgeuntersuchung
13705	502338	2019-12-17	+++	+++	--	--	-	3	1	klinisch unauffällig	Jahresvorsorgeuntersuchung
13705	501681	2018-12-15	+++	+++	--	--	-	3	1	klinisch unauffällig	Jahresvorsorgeuntersuchung
13705	501681	2019-12-17	+++	+++	--	--	-	3	1	klinisch unauffällig	Jahresvorsorgeuntersuchung
13705	501680	2018-12-15	+++	+++	--	--	-	3	1	klinisch unauffällig	Jahresvorsorgeuntersuchung
13705	501680	2019-12-17	+++	+++	--	--	-	3	1	klinisch unauffällig	Jahresvorsorgeuntersuchung
13705	501679	2018-12-15	+++	+++	+++	+	-	3	1	klinisch unauffällig	Jahresvorsorgeuntersuchung
13705	501679	2019-12-17	+++	+++	+++	+	-	3	1	klinisch unauffällig	Jahresvorsorgeuntersuchung
13705	501678	2017-12-16	+++	+++	--	--	-	3	1	klinisch unauffällig	Jahresvorsorgeuntersuchung
13705	501680	2017-12-16	+++	+++	--	--	-	3	1	klinisch unauffällig	Jahresvorsorgeuntersuchung
100766	502274	2019-02-14	+	+	++	-	++	3	0	AS, geriatrischer Vogel	reduziertes AB
100766	502274	2022-07-06	+	+	++	-	++	3	0	AS, geriatrischer Vogel	Jahresvorsorgeuntersuchung
100766	502274	2020-05-13	+	+	++	-	++	3	0	AS, geriatrischer Vogel	Jahresvorsorgeuntersuchung
100706	502109	2019-12-22	++	+++	+	-	-	3	1	klinisch unauffällig	Jahresvorsorgeuntersuchung
100706	502250	2018-12-11	++	+++	+	-	-	3	1	klinisch unauffällig	Jahresvorsorgeuntersuchung
100706	502250	2019-12-22	++	+++	+	-	-	3	1	klinisch unauffällig	Jahresvorsorgeuntersuchung
100706	34786	2022-03-12	++	+++	++	+	-	3	1	klinisch unauffällig	Jahresvorsorgeuntersuchung
100706	502109	2020-12-08	++	+++	++	+	-	3	1	klinisch unauffällig	Jahresvorsorgeuntersuchung
100706	502250	2021-05-16	++	+++	++	+	-	3	1	klinisch unauffällig	Jahresvorsorgeuntersuchung
100706	502250	2022-03-12	++	+++	++	+	-	3	1	klinisch unauffällig	Jahresvorsorgeuntersuchung
100706	502561	2020-12-08	+	+++	+	-	-	3	1	flugunfähig	Jahresvorsorgeuntersuchung
100706	502561	2022-03-12	+	+++	++	+	-	3	1	flugunfähig	Jahresvorsorgeuntersuchung
100706	34786	2020-12-08	++	+++	+	-	-	3	1	klinisch unauffällig	Jahresvorsorgeuntersuchung
100706	502109	2018-12-11	++	+++	+	-	-	3	1	klinisch unauffällig	Jahresvorsorgeuntersuchung
11595	30050	2018-07-30	++	+++	+	+	--	3	1	Hypocalcämie	Anfälle
11595	30050	2021-03-03	++	+++	++	+	--	3	1	klinisch unauffällig	Jahresvorsorgeuntersuchung
11595	30050	2022-06-23	++	+++	++	+	--	3	1	klinisch unauffällig	Jahresvorsorgeuntersuchung
12829	33097	2018-03-10	++	+	--	--	-	3	1	klinisch unauffällig	Jahresvorsorgeuntersuchung
11225	29389	2020-05-05	++	+	++	+	-	3	1	Trauma	reduziertes AB
14952	33681	2018-10-30	++	++	++	+	+	3	0	AS, Hepatopathie	Jahresvorsorgeuntersuchung
14952	33681	2020-07-28	++	++	++	++	+	3	0	AS, Hepatopathie	Jahresvorsorgeuntersuchung
14952	33681	2017-08-01	++	++	++	++	+	3	0	AS, Hepatopathie	Atembeschwerden
14952	33682	2017-08-01	++	++	+++	+	--	3	1	klinisch unauffällig	Jahresvorsorgeuntersuchung
14952	33682	2018-10-30	++	++	+++	+	--	3	1	klinisch unauffällig	Jahresvorsorgeuntersuchung
14952	33682	2020-07-28	++	++	+++	+	--	3	1	klinisch unauffällig	Jahresvorsorgeuntersuchung
15619	502299	2020-05-14	++	+++	--	--	-	3	1	klinisch unauffällig	Jahresvorsorgeuntersuchung
15619	502299	2021-05-13	++	+++	--	--	-	3	1	klinisch unauffällig	Jahresvorsorgeuntersuchung
10830	500549	2022-01-10	++	+++	++	++	--	3	1	Hypersexualität	Jahresvorsorgeuntersuchung
10830	500550	2022-01-10	++	+++	++	++	--	4	0	Verfettung, Hypersexualität	Jahresvorsorgeuntersuchung
10839	500575	2018-06-15	++	+	++	+	+	3	0	AS, Unterflügelekzem	Jahresvorsorgeuntersuchung
14664	33507	2017-03-02	+	+	++	++	--	3	1	flugunfähig	Jahresvorsorgeuntersuchung
12864	31649	2022-06-23	++	+	++	+	--	3	1	Verletzung	Verletzung
1760	34530	2019-09-04	+	++	++	-	--	3	0	geriatrischer Vogel, flugunfähig	Jahresvorsorgeuntersuchung
1760	34530	2021-09-03	+	++	++	-	--	3	0	geriatrischer Vogel, flugunfähig	Jahresvorsorgeuntersuchung
14559	33465	2017-01-09	++	+	++	+	++	3	0	AS, klinische AG	Jahresvorsorgeuntersuchung
100951	502755	2022-04-07	++	+++	++	++	-	3	0	Pneumonie	Jahresvorsorgeuntersuchung
100951	502756	2022-04-07	++	+++	+++	++	-	3	1	klinisch unauffällig	Jahresvorsorgeuntersuchung
12648	31305	2018-06-17	++	+++	++	+	--	3	1	klinisch unauffällig	Jahresvorsorgeuntersuchung
8839	25443	2017-09-27	++	+++	++	+	++	3	1	klinisch unauffällig	Jahresvorsorgeuntersuchung
8839	25443	2019-11-07	++	+++	++	+	++	3	1	klinisch unauffällig	Jahresvorsorgeuntersuchung
8839	25443	2021-11-19	++	+++	++	+	++	3	1	klinisch unauffällig	Jahresvorsorgeuntersuchung
7889	25374	2018-03-16	++	++	++	-	-	1	0	Anämie, Infektion, Abmagerung	reduziertes AB
7889	34071	2018-06-06	+	+	++	+	--	3	1	klinisch unauffällig	Verletzung
13645	502006	2018-05-16	++	++	++	+	+	3	0	AS, Hepatopathie	Jahresvorsorgeuntersuchung
13645	502005	2018-05-16	++	++	++	++	++	3	0	AS, Hepatopathie, FDB	Jahresvorsorgeuntersuchung
13645	502006	2017-05-05	++	++	++	+	+	3	0	AS, Hepatopathie	Jahresvorsorgeuntersuchung
13645	502005	2017-05-05	++	++	++	++	++	3	0	AS, Hepatopathie, FDB	Jahresvorsorgeuntersuchung
100946	502738	2022-01-16	++	++	++	++	+	3	0	AS, Hepatopathie, FDB, sexuelle Frustration	Jahresvorsorgeuntersuchung
16662	35144	2020-11-19	++	+	++	++	+	4	0	AS, Hepatopathie, Verfettung	Jahresvorsorgeuntersuchung
100763	502261	2019-01-18	++	+	+++	-	++	3	0	AS, Hepatopathie, Konjunctivitis	Augenverletzung
100704	502105	2018-11-22	++	+++	++	+	-	3	1	klinisch unauffällig	Jahresvorsorgeuntersuchung
100704	502105	2017-12-28	++	++	++	+	-	3	1	Hepatopathie	Jahresvorsorgeuntersuchung
14407	33578	2019-06-06	++	+++	++	+	-	3	1	klinisch unauffällig	Jahresvorsorgeuntersuchung
14407	34438	2019-06-06	++	+++	++	+	-	3	1	klinisch unauffällig	Jahresvorsorgeuntersuchung
14407	33578	2017-06-05	++	+++	++	+	-	3	1	klinisch unauffällig	Jahresvorsorgeuntersuchung
15839	34377	2019-04-14	++	+	++	++	+	3	0	AS, Hepatopathie, sexuelle Frustration	Jahresvorsorgeuntersuchung
100400	501031	2019-01-11	++	+++	--	--	-	3	1	klinisch unauffällig	Jahresvorsorgeuntersuchung
100400	501031	2017-11-11	++	+++	--	--	-	3	1	klinisch unauffällig	Jahresvorsorgeuntersuchung
13053	501416	2018-09-14	++	+++	++	+	-	3	1	FDB	Jahresvorsorgeuntersuchung
13053	501416	2019-12-20	++	+++	++	+	-	3	1	FDB, Automutilation	Jahresvorsorgeuntersuchung
13053	501416	2017-03-17	++	+++	++	+	-	3	1	FDB	Jahresvorsorgeuntersuchung
100468	501295	2017-08-19	++	+++	++	+	-	3	1	klinisch unauffällig	Jahresvorsorgeuntersuchung
100468	501295	2020-10-17	++	+++	++	+	-	3	1	klinisch unauffällig	Jahresvorsorgeuntersuchung
100468	501295	2022-01-11	++	+++	++	+	-	3	1	klinisch unauffällig	Jahresvorsorgeuntersuchung
100468	501448	2017-08-19	++	+++	+++	+	-	3	1	klinisch unauffällig	Jahresvorsorgeuntersuchung
100468	501448	2020-10-17	++	+++	+++	+	-	3	1	klinisch unauffällig	Jahresvorsorgeuntersuchung
100468	501448	2021-09-19	++	+++	+++	+	-	3	1	klinisch unauffällig	Jahresvorsorgeuntersuchung
2200	34837	2020-03-28	++	+++	++	+	--	1	0	Anämie, Infektion, Abmagerung	reduziertes AB
2200	34837	2020-01-24	++	++	+++	+	--	2	0	Abmagerung	Jahresvorsorgeuntersuchung
14065	33047	2020-03-03	+	++	++	-	--	3	0	geriatrischer Vogel, flugunfähig, Automutilation	reduziertes AB
8822	25434	2019-07-11	++	+	++	++	-	3	1	FDB	Jahresvorsorgeuntersuchung
8822	25434	2020-04-01	++	+++	++	++	-	3	0	Automutilation, Hämaturie	Automutilation
14186	33138	2019-04-17	++	+++	--	--	-	3	1	FDB	Jahresvorsorgeuntersuchung
14186	33139	2018-02-20	++	+++	--	--	-	3	1	klinisch unauffällig	Jahresvorsorgeuntersuchung
14186	33138	2018-02-20	++	+++	--	--	-	3	1	klinisch unauffällig	Jahresvorsorgeuntersuchung
14757	33565	2017-05-04	+	++	++	++	-	3	0	AS, Hepatopathie, FDB	Jahresvorsorgeuntersuchung
100726	502149	2018-04-14	++	++	++	++	-	3	1	klinisch unauffällig	Jahresvorsorgeuntersuchung
14890	33643	2017-07-05	++	++	+++	++	+	3	0	AS, Hepatopathie, FDB, Rachitits	Jahresvorsorgeuntersuchung
100407	502318	2019-05-10	++	++	++	++	-	3	1	Hepatopathie, FDB	Jahresvorsorgeuntersuchung
100407	501119	2019-05-10	++	++	++	++	--	3	1	klinisch unauffällig	Jahresvorsorgeuntersuchung
100555	501608	2020-01-24	+	+++	+++	+	--	3	1	flugunfähig	Jahresvorsorgeuntersuchung
100555	501969	2020-01-24	++	+++	++	+	--	4	0	Verfettung	Jahresvorsorgeuntersuchung
100555	501766	2018-02-10	++	+++	++	++	--	3	1	klinisch unauffällig	Jahresvorsorgeuntersuchung
100555	501608	2017-02-11	+	++	++	++	--	3	1	flugunfähig	Jahresvorsorgeuntersuchung
100555	501608	2018-02-10	+	+++	+++	++	--	3	1	flugunfähig	Jahresvorsorgeuntersuchung
100555	501969	2017-02-11	++	++	++	++	--	4	0	Verfettung	Jahresvorsorgeuntersuchung
100555	501969	2018-02-10	++	+++	++	++	--	4	0	Verfettung	Jahresvorsorgeuntersuchung
100940	100940	2021-12-09	++	+	++	+	+	3	0	AS, Hepatopathie, FDB	Jahresvorsorgeuntersuchung
100940	100940	2022-10-17	++	+++	++	+	+	3	0	AS, Hepatopathie	Jahresvorsorgeuntersuchung
100688	502043	2017-08-17	+	+++	++	+	-	4	0	Verfettung, Hepatopathie	Jahresvorsorgeuntersuchung
100688	502044	2017-08-17	++	+++	++	+	-	3	1	klinisch unauffällig	Jahresvorsorgeuntersuchung
100688	502044	2021-08-04	++	+++	++	+	-	4	0	Verfettung	Jahresvorsorgeuntersuchung
7411	502764	2022-04-25	+++	+++	++	++	--	3	1	klinisch unauffällig	Jahresvorsorgeuntersuchung
100959	502772	2022-04-30	++	++	++	++	+	4	0	AS, Hepatopathie, Verfettung	Jahresvorsorgeuntersuchung
100959	502771	2022-04-30	+	++	++	++	+	4	0	AS, Hepatopathie, Verfettung	Jahresvorsorgeuntersuchung
100567	502795	2022-07-10	++	+++	++	++	+	3	0	AS, Hepatopathie, AG, FDB	Anfälle
100567	501636	2022-07-10	++	+++	++	++	+	3	0	AS, FDB	Jahresvorsorgeuntersuchung
12648	501826	2018-06-17	++	+++	++	+	-	3	1	Rachitis	Jahresvorsorgeuntersuchung
3658	34951	2020-12-15	++	+++	++	+	+	3	0	AS	Jahresvorsorgeuntersuchung
3658	34951	2020-08-18	++	+	++	++	+	3	0	AS, Hepatopathie	Verletzung
13723	32780	2018-10-28	++	+++	++	++	--	3	1	Hypersexualität	Jahresvorsorgeuntersuchung
4948	21179	2022-01-14	++	+++	++	++	--	3	1	klinisch unauffällig	Jahresvorsorgeuntersuchung
4948	21179	2019-11-21	++	+++	++	++	--	3	1	klinisch unauffällig	Jahresvorsorgeuntersuchung
4948	21179	2019-01-18	++	+++	++	++	--	3	1	klinisch unauffällig	Jahresvorsorgeuntersuchung
4948	21179	2021-02-18	++	+++	++	+	--	3	1	klinisch unauffällig	Jahresvorsorgeuntersuchung
4948	21179	2017-11-09	++	+++	++	+	--	3	1	klinisch unauffällig	Jahresvorsorgeuntersuchung
10166	500276	2017-03-15	++	++	++	+	--	3	1	klinisch unauffällig	Jahresvorsorgeuntersuchung
10166	500276	2018-04-10	++	++	++	+	--	3	1	klinisch unauffällig	Jahresvorsorgeuntersuchung
10166	500276	2019-04-10	++	++	++	+	--	3	1	klinisch unauffällig	Jahresvorsorgeuntersuchung
10166	500276	2020-03-23	++	++	++	+	--	3	1	klinisch unauffällig	Jahresvorsorgeuntersuchung
10166	500276	2021-04-12	++	++	++	+	--	3	1	klinisch unauffällig	Jahresvorsorgeuntersuchung
10166	500276	2022-06-05	++	++	++	+	--	3	1	klinisch unauffällig	Jahresvorsorgeuntersuchung
10166	500277	2017-03-15	++	++	++	+	--	3	1	klinisch unauffällig	Jahresvorsorgeuntersuchung
10166	500277	2018-04-10	++	++	++	+	--	3	1	klinisch unauffällig	Jahresvorsorgeuntersuchung
10166	500277	2019-04-10	++	++	++	+	--	3	1	klinisch unauffällig	Jahresvorsorgeuntersuchung
10166	500277	2020-03-20	++	++	++	+	--	3	1	klinisch unauffällig	Jahresvorsorgeuntersuchung
10166	500277	2021-04-12	++	++	++	+	--	3	1	klinisch unauffällig	Jahresvorsorgeuntersuchung
10166	500277	2022-06-05	++	++	++	+	--	3	1	klinisch unauffällig	Jahresvorsorgeuntersuchung
11449	34074	2018-07-21	++	+++	++	+	--	3	1	klinisch unauffällig	Jahresvorsorgeuntersuchung
11449	34074	2019-10-14	++	+++	++	+	--	3	1	klinisch unauffällig	Jahresvorsorgeuntersuchung
11449	34074	2020-10-12	++	+++	++	+	--	3	1	klinisch unauffällig	Jahresvorsorgeuntersuchung
11449	34074	2021-10-11	++	+++	++	+	--	3	1	klinisch unauffällig	Jahresvorsorgeuntersuchung
11449	34074	2022-10-17	++	+++	++	+	--	3	1	klinisch unauffällig	Jahresvorsorgeuntersuchung
100796	502394	2019-11-21	+	+	++	+	--	3	1	Hepatopathie	Jahresvorsorgeuntersuchung
100796	502393	2019-11-21	+	+	++	+	--	3	1	Hepatopathie	Jahresvorsorgeuntersuchung
17600	36158	2022-07-07	+++	+++	++	++	+	3	0	AS	Jahresvorsorgeuntersuchung
16144	34835	2020-11-10	++	+++	++	+	-	3	1	klinisch unauffällig	Jahresvorsorgeuntersuchung
16144	34835	2021-11-08	++	+++	++	+	-	3	1	klinisch unauffällig	Jahresvorsorgeuntersuchung
16144	502412	2020-11-10	++	+++	++	+	--	3	1	klinisch unauffällig	Jahresvorsorgeuntersuchung
16144	502412	2021-11-08	++	+++	++	+	--	3	1	klinisch unauffällig	Jahresvorsorgeuntersuchung
100974	502806	2022-08-03	++	+	++	-	+	3	0	AS, Hepatopathie, Pneumonie	reduziertes AB
100892	502628	2021-05-13	++	+	++	++	+	3	0	AS, Hepatopathie, FDB	Jahresvorsorgeuntersuchung
17798	36464	2022-12-18	++	+	+++	+	+	2	0	AS, Hepatopathie, Aszites	reduziertes AB
14753	502134	2018-03-20	+++	+++	++	++	--	3	1	klinisch unauffällig	Jahresvorsorgeuntersuchung
2773	3437	2022-04-20	++	+++	+++	++	+	5	0	AS, Verfettung	Jahresvorsorgeuntersuchung
2773	3437	2019-08-01	++	+++	+++	+	+	4	0	AS, Verfettung	Jahresvorsorgeuntersuchung
2773	3437	2023-01-08	++	+++	+++	+	+	4	0	AS, Verfettung	Jahresvorsorgeuntersuchung
2773	3437	2017-12-22	++	+++	+++	+	+	4	0	AS, Verfettung	Jahresvorsorgeuntersuchung
2773	3437	2020-12-01	++	+++	+++	+	+	3	0	AS	Jahresvorsorgeuntersuchung
12648	31304	2018-06-17	++	+++	+++	++	--	3	1	klinisch unauffällig	Jahresvorsorgeuntersuchung
100657	501981	2017-03-18	++	+	++	++	+	3	0	AS	Aspergilloseverdacht
16921	35437	2021-04-29	++	+	++	+	++	3	0	AS, Aspergillose	Jahresvorsorgeuntersuchung
4029	11799	2017-07-19	++	+++	++	+	--	3	1	klinisch unauffällig	Jahresvorsorgeuntersuchung
4029	11799	2018-07-31	++	+++	++	+	--	3	1	klinisch unauffällig	Jahresvorsorgeuntersuchung
4029	11799	2019-07-30	++	+++	++	+	--	3	1	klinisch unauffällig	Jahresvorsorgeuntersuchung
4029	11799	2020-07-07	++	+++	++	+	--	3	1	Sinusitis	Jahresvorsorgeuntersuchung
4029	11799	2021-06-23	++	+++	++	+	--	3	1	klinisch unauffällig	Jahresvorsorgeuntersuchung
4029	11799	2022-06-14	++	+++	++	+	--	3	1	klinisch unauffällig	Jahresvorsorgeuntersuchung
100845	502542	2020-10-19	++	+++	++	+	--	3	1	klinisch unauffällig	Jahresvorsorgeuntersuchung
100845	500543	2020-10-19	++	+++	++	+	--	3	1	klinisch unauffällig	Jahresvorsorgeuntersuchung
100776	502304	2019-04-13	++	+	++	+	--	3	1	klinisch unauffällig	Jahresvorsorgeuntersuchung
100999	502907	2022-12-09	++	++	++	+	--	3	0	PBFD	Jahresvorsorgeuntersuchung
9171	26134	2017-10-11	++	+++	++	+	-	3	1	aktivierte Nebenniere	Jahresvorsorgeuntersuchung
9171	26079	2017-09-13	++	+++	++	+	-	3	1	Aspergillose	Jahresvorsorgeuntersuchung
9171	26079	2017-12-17	++	+++	++	+	-	3	1	Aspergillose	Jahresvorsorgeuntersuchung
14620	34082	2018-10-06	++	+++	--	--	-	3	1	klinisch unauffällig	Jahresvorsorgeuntersuchung
14620	34082	2022-05-30	++	+++	--	--	-	3	1	klinisch unauffällig	Jahresvorsorgeuntersuchung
14620	34082	2021-04-21	++	+++	--	--	-	3	1	klinisch unauffällig	Jahresvorsorgeuntersuchung
100906	502653	2021-06-13	++	++	++	++	+	3	0	AS, Arthrose	Jahresvorsorgeuntersuchung
17382	35895	2022-04-07	++	+++	++	++	-	3	1	klinisch unauffällig	Jahresvorsorgeuntersuchung
100858	502560	2020-11-21	+	+	++	+	--	4	1	Lipom, Automutilation	UV
17396	35899	2022-03-06	++	+	++	++	++	4	0	AS, Hepatopathie, Verfettung, Hypersexualität	Jahresvorsorgeuntersuchung
17396	35901	2022-03-06	++	+	++	+	++	3	0	AS, Hepatopathie, Pneumonie	Jahresvorsorgeuntersuchung
17396	35900	2022-03-06	+	+	++	+	++	3	0	AS, Zirrhose	Jahresvorsorgeuntersuchung
17597	36155	2022-06-29	++	++	++	+++	+	4	0	AS, Hepatopathie, Eiablage	Jahresvorsorgeuntersuchung
17681	36231	2022-12-10	++	+++	++	+	--	3	1	klinisch unauffällig	Jahresvorsorgeuntersuchung
17490	36016	2022-03-31	++	+	+	-	-	3	1	klinisch unauffällig	Jahresvorsorgeuntersuchung
100626	501951	2018-12-14	++	+++	++	+	--	3	1	klinisch unauffällig	Jahresvorsorgeuntersuchung
100826	502752	2022-04-08	++	+++	++	+	-	3	1	klinisch unauffällig	Jahresvorsorgeuntersuchung
100826	502476	2020-07-17	++	+	++	++	+	3	0	AS, Hepatopathie	Jahresvorsorgeuntersuchung
100826	502753	2022-04-08	++	+++	++	+	-	3	1	klinisch unauffällig	Jahresvorsorgeuntersuchung
100801	34838	2022-07-08	++	+++	++	+	--	3	1	klinisch unauffällig	Jahresvorsorgeuntersuchung
100801	502403	2022-07-08	+	+++	++	-	+	3	0	AS, erhöhter Hämatokrit, geriatrischer Vogel	Jahresvorsorgeuntersuchung
100801	502403	2020-03-28	+	+++	++	-	+	3	0	AS, geriatrischer Vogel	Jahresvorsorgeuntersuchung
100811	502434	2020-05-14	++	++	++	+	-	3	0	AG	Koordinationsstörungen
100811	502434	2021-02-19	+	++	++	+	-	2	0	Aspergillose, Aszites, AG	reduziertes AB
100535	501527	2017-08-19	++	+++	--	--	-	3	1	klinisch unauffällig	Jahresvorsorgeuntersuchung
100521	501476	2021-02-21	++	+++	++	++	--	3	1	klinisch unauffällig	Jahresvorsorgeuntersuchung
16122	34635	2019-11-08	+	+	++	-	+	1	0	AS, Abmagerung, Pneumonie, Aspergillose	reduziertes AB
13740	32774	2017-04-19	++	+++	++	+	--	3	1	klinisch unauffällig	Jahresvorsorgeuntersuchung
9774	500206	2020-01-20	+	++	+++	++	--	4	0	Verfettung	Jahresvorsorgeuntersuchung
9774	27103	2022-08-31	++	++	++	++	--	3	1	Hypersexualität, FDB	Jahresvorsorgeuntersuchung
9774	27103	2020-01-20	++	++	++	++	--	3	1	Hypersexualität, FDB	Jahresvorsorgeuntersuchung
9774	500206	2022-08-31	+	++	+++	+	--	4	0	Verfettung	Jahresvorsorgeuntersuchung
16199	34628	2020-01-28	++	+++	++	+	-	3	1	klinisch unauffällig	Jahresvorsorgeuntersuchung
16199	34628	2019-11-07	++	+	+	-	-	3	1	klinisch unauffällig	Jahresvorsorgeuntersuchung
17263	35792	2021-12-11	+	+	++	++	+	3	0	AS, Hepatopathie	Jahresvorsorgeuntersuchung
17263	35793	2021-12-11	+	+	+++	++	+	3	0	AS, Hepatopathie	Jahresvorsorgeuntersuchung
2186	2641	2023-01-12	+	+++	++	+	--	3	1	Hepatopathie	Jahresvorsorgeuntersuchung
2186	2641	2022-04-06	+	+++	++	+	--	3	1	Hepatopathie	Jahresvorsorgeuntersuchung
100008	500031	2018-06-13	++	+++	++	++	++	3	0	AS, FDB, sexuelle Frustration	Jahresvorsorgeuntersuchung
17121	35559	2021-08-10	+++	+	++	++	+	4	0	AS, Hepatopathie, Verfettung	Jahresvorsorgeuntersuchung
17121	35558	2021-08-10	+++	+	+++	++	++	4	0	AS, Hepatopathie, Verfettung	Jahresvorsorgeuntersuchung
17364	35882	2022-01-12	++	+	++	+	+	3	0	AS	Jahresvorsorgeuntersuchung
100625	501876	2019-02-13	+++	+++	--	--	-	3	1	klinisch unauffällig	Jahresvorsorgeuntersuchung
100625	501875	2019-02-13	+++	+++	--	--	-	3	1	klinisch unauffällig	Jahresvorsorgeuntersuchung
14679	32223	2018-12-27	++	+++	--	--	-	3	1	klinisch unauffällig	Jahresvorsorgeuntersuchung
14679	32223	2017-03-07	++	+++	--	--	-	3	1	klinisch unauffällig	Jahresvorsorgeuntersuchung
15724	34303	2018-12-20	++	++	++	+	-	3	1	Hepatopathie	Jahresvorsorgeuntersuchung
15724	34302	2018-12-20	++	++	++	+	-	3	1	Hepatopathie	Jahresvorsorgeuntersuchung
17059	35522	2021-06-30	++	+	++	+	-	3	1	Hepatopathie, FDB	Jahresvorsorgeuntersuchung
17512	36049	2022-04-21	++	+	++	++	+	3	0	AS, Hepatopathie, FDB	Jahresvorsorgeuntersuchung
100839	502526	2021-12-14	+	+	++	+	++	3	0	AS, Hepatopathie, Cardiopathie, erhöhter Hämatokrit	Jahresvorsorgeuntersuchung
16303	34850	2021-05-07	+	++	++	+	++	3	0	AS, Hepatopathie, Sinusitis, geriatrischer Vogel	Jahresvorsorgeuntersuchung
16303	34850	2020-04-17	+	++	++	+	++	3	0	AS, Hepatopathie, geriatrischer Vogel	Jahresvorsorgeuntersuchung
16303	34850	2022-06-17	+	++	++	+	++	3	0	AS, Hepatopathie, geriatrischer Vogel	Jahresvorsorgeuntersuchung
100884	502612	2021-04-16	++	+	++	+	--	3	1	UV	UV
100771	502287	2019-03-15	+	+	++	++	+	3	0	AS, Hepatopathie, Aspergillose, Pneumonie	reduziertes AB
100771	502287	2021-01-24	++	+++	++	++	+	3	0	AS, Hepatopathie	Jahresvorsorgeuntersuchung
100939	502720	2021-12-08	+++	+++	+++	+	-	3	1	klinisch unauffällig	Jahresvorsorgeuntersuchung
100939	502720	2022-11-12	+++	+++	+++	+	-	3	1	klinisch unauffällig	Jahresvorsorgeuntersuchung
100939	502719	2021-12-08	+++	+++	++	+	-	3	1	klinisch unauffällig	Jahresvorsorgeuntersuchung
100939	502719	2022-11-12	+++	+++	++	+	-	3	1	klinisch unauffällig	Jahresvorsorgeuntersuchung
100682	502031	2017-07-18	++	++	++	++	-	3	1	FDB	Jahresvorsorgeuntersuchung
100734	502174	2018-07-18	++	++	++	+	-	3	1	klinisch unauffällig	Jahresvorsorgeuntersuchung
100734	502175	2018-07-18	++	++	++	+	-	3	1	klinisch unauffällig	Jahresvorsorgeuntersuchung
100683	502032	2017-07-14	++	+	++	++	-	3	1	Hepatopathie, FDB	Jahresvorsorgeuntersuchung
100681	34263	2018-11-15	++	+++	+	-	-	1	0	Anämie, Infektion, Abmagerung	reduziertes AB
100681	34264	2018-11-17	++	+++	++	+	-	3	1	klinisch unauffällig	Anfälle
7886	23674	2019-07-04	++	+++	+++	++	-	3	1	klinisch unauffällig	Jahresvorsorgeuntersuchung
7886	23674	2020-07-14	++	+++	+++	++	-	3	1	klinisch unauffällig	Jahresvorsorgeuntersuchung
17692	502869	2022-10-23	+	++	++	+	++	3	0	AS, idiopathische Epilepsie	Anfälle
9210	500572	2016-12-18	++	++	++	++	+	1	0	AS, erhöhter Hämatokrit, Herzkreislaufstörung, Hepatopathie	reduziertes AB
9210	26128	2016-12-18	++	++	++	+	++	3	0	AS	Jahresvorsorgeuntersuchung
9210	500571	2017-09-13	++	++	++	++	-	3	1	klinisch unauffällig	Jahresvorsorgeuntersuchung
100768	502258	2019-01-19	++	+++	++	+	-	3	1	klinisch unauffällig	Aspergilloseverdacht
100632	501886	2019-09-19	++	++	--	--	-	3	1	klinisch unauffällig	Jahresvorsorgeuntersuchung
100632	502080	2019-09-19	++	++	++	+	+	3	1	klinisch unauffällig	Jahresvorsorgeuntersuchung
100632	501886	2017-10-12	++	++	++	+	-	3	1	klinisch unauffällig	Jahresvorsorgeuntersuchung
100632	501886	2022-10-22	++	++	--	--	-	3	1	Sinusitis	Jahresvorsorgeuntersuchung
100632	501886	2020-11-13	++	++	--	--	-	3	1	klinisch unauffällig	Jahresvorsorgeuntersuchung
100632	501886	2021-11-12	++	++	--	--	-	3	1	klinisch unauffällig	Jahresvorsorgeuntersuchung
100632	502080	2020-11-13	++	++	++	+	+	3	0	AS	Jahresvorsorgeuntersuchung
100632	502080	2021-11-12	++	++	++	+	+	3	0	AS	Jahresvorsorgeuntersuchung
100632	502080	2022-10-22	++	++	++	+	+	3	0	AS	Jahresvorsorgeuntersuchung
100632	502080	2017-10-12	++	++	++	++	+	3	0	AS, Pneumonie	Jahresvorsorgeuntersuchung
100822	502484	2020-07-28	+++	+++	++	++	+	3	0	AS	Jahresvorsorgeuntersuchung
100901	502642	2021-06-11	++	+	++	+	++	3	0	AS, Hepatopathie, Aspergillose	reduziertes AB
15245	33926	2018-01-24	++	+	+++	++	+	3	0	AS, Hepatopathie, Dermatitis	Jahresvorsorgeuntersuchung
15245	33926	2020-12-15	++	+++	+++	++	+	3	0	AS	Jahresvorsorgeuntersuchung
1	1	2017-01-18	++	++	++	+	-	3	1	klinisch unauffällig	Jahresvorsorgeuntersuchung
16929	35438	2021-06-04	+	+	+++	+	++	3	0	AS, Flugunfähig, Sinusitis	Jahresvorsorgeuntersuchung
100887	100887	2021-04-17	++	++	++	++	+	4	0	AS, Verfettung	Jahresvorsorgeuntersuchung
14707	33546	2017-03-22	++	+	++	++	-	3	1	Hepatopathie, FDB	Jahresvorsorgeuntersuchung
14707	33547	2017-03-22	+	+	++	++	+	2	0	AS, Hepatopathie, Sinusitis, Abmagerung	Jahresvorsorgeuntersuchung
17152	35616	2021-08-26	+	+	++	+	--	4	0	Verfettung, fliegt nicht	Jahresvorsorgeuntersuchung
100863	502571	2021-01-21	++	++	++	+	+	2	0	AS, Abmagerung	Jahresvorsorgeuntersuchung
12127	502592	2021-03-17	++	+	++	-	-	3	1	klinisch unauffällig	Jahresvorsorgeuntersuchung
12127	502593	2021-03-22	++	+	++	+	-	3	1	klinisch unauffällig	Jahresvorsorgeuntersuchung
100684	502039	2017-07-16	++	++	++	++	+	4	0	AS, Verfettung, Hepatopathie	Jahresvorsorgeuntersuchung
14337	33238	2018-11-29	++	+++	--	--	-	3	1	klinisch unauffällig	Jahresvorsorgeuntersuchung
14337	33237	2017-10-26	++	+++	--	--	-	3	1	klinisch unauffällig	Jahresvorsorgeuntersuchung
33987	15341	2018-03-24	++	++	++	+	-	3	1	FDB, Hepatopathie	Jahresvorsorgeuntersuchung
15518	502316	2019-05-09	++	++	++	++	-	3	1	klinisch unauffällig	Jahresvorsorgeuntersuchung
15518	502201	2018-08-18	++	++	++	+	-	5	0	Hepatopathie, Verfettung	Aspgerilloseverdacht
15518	502316	2020-05-14	++	++	++	++	-	3	1	klinisch unauffällig	Jahresvorsorgeuntersuchung
11582	30017	2017-01-25	++	+++	++	++	+	3	0	AS	Leistungsschwäche
100886	502657	2021-07-08	++	++	++	+	-	3	1	klinisch unauffällig	Jahresvorsorgeuntersuchung
100886	502615	2022-10-18	+++	+++	++	+	-	3	1	klinisch unauffällig	Jahresvorsorgeuntersuchung
100993	502878	2022-10-22	++	+	+	-	-	3	1	FDB	Jahresvorsorgeuntersuchung
100868	502580	2021-02-02	++	+++	++	+	--	3	1	Unterflügelekzem, FDB	Jahresvorsorgeuntersuchung
100996	502887	2022-11-09	++	+	++	+	++	3	0	AS, Hepatopathie, Cardiopathie, erhöhter Hämatokrit	Atembeschwerden
100996	502886	2022-11-09	++	+	++	+	--	3	1	klinisch unauffällig	Jahresvorsorgeuntersuchung
16090	34582	2019-10-17	++	+	++	+	+	3	0	AS, Hepatopathie, Unterflügelekzem, FDB	Jahresvorsorgeuntersuchung
100313	500929	2021-09-06	++	+++	++	+	-	3	1	FDB	Jahresvorsorgeuntersuchung
100313	500883	2020-10-10	++	+++	++	+	++	1	0	AS, Hepatopathie, Abmagerung, Anämie	Jahresvorsorgeuntersuchung
100313	31279	2022-09-20	++	+++	++	+	-	3	1	klinisch unauffällig	Jahresvorsorgeuntersuchung
100313	500927	2021-04-10	++	+++	++	++	+	3	0	AS	Jahresvorsorgeuntersuchung
100313	500883	2019-10-15	++	+++	++	+	++	2	0	AS, Hepatopathie, Abmagerung, Anämie	Jahresvorsorgeuntersuchung
100313	500929	2018-06-17	++	+++	++	++	-	3	1	FDB	Jahresvorsorgeuntersuchung
100841	502533	2020-09-19	++	+	++	+	++	3	0	AS, Abmagerung, Sinusitis	reduziertes AB
100243	501767	2021-05-14	++	+++	++	+	-	3	1	klinisch unauffällig	Jahresvorsorgeuntersuchung
100098	31033	2017-06-02	++	+++	++	++	--	3	1	FDB	Jahresvorsorgeuntersuchung
2526	34266	2018-12-05	++	+++	+	-	-	3	1	klinisch unauffällig	Jahresvorsorgeuntersuchung
100719	502133	2018-03-19	+	+	++	-	++	3	0	AS, flugunfähig, Rachitis, Cardiopathie, Apathie	reduziertes AB
100481	501333	2023-01-11	++	++	++	+	+	3	0	AS	Jahresvorsorgeuntersuchung
100481	501333	2017-12-14	++	+++	++	+	+	3	0	AS	Jahresvorsorgeuntersuchung
100691	502077	2017-10-12	+	++	++	-	++	3	0	AS, flugunfähig, Arthrose, Hepatopathie	reduziertes AB
15530	34132	2018-07-18	++	+	++	+	-	3	1	Pilzgranulom	Atembeschwerden
16733	35233	2021-01-08	+++	+	++	+	+	3	1	klinisch unauffällig	Jahresvorsorgeuntersuchung
100701	34575	2020-08-14	+	+++	++	++	+	3	0	AS, FDB, Hypersexualität, flugunfähig	Jahresvorsorgeuntersuchung
100701	35417	2021-04-02	+	+	--	--	++	3	0	AS	Jahresvorsorgeuntersuchung
100701	502324	2019-06-04	++	+	++	++	+	3	0	AS, Hepatopathie, Eierstockszyste	Jahresvorsorgeuntersuchung
100701	502101	2018-06-13	++	+	+	-	-	3	1	Hepatopathie, FDB	Jahresvorsorgeuntersuchung
100701	34575	2022-11-09	+	+++	--	--	+	3	0	AS, flugunfähig	Jahresvorsorgeuntersuchung
14197	33144	2022-10-31	++	+++	--	--	-	3	1	klinisch unauffällig	Jahresvorsorgeuntersuchung
14197	34335	2022-10-31	++	+++	--	--	-	3	1	klinisch unauffällig	Jahresvorsorgeuntersuchung
501976	100654	2017-03-16	++	++	++	++	+	3	0	AS, Hepatopathie, FDB	Jahresvorsorgeuntersuchung
100902	502645	2021-06-11	++	+	++	+	+	3	0	AS, Hepatopathie, Arthrose, FDB	Jahresvorsorgeuntersuchung
100485	501374	2018-08-16	++	+++	++	+	-	3	1	klinisch unauffällig	Jahresvorsorgeuntersuchung
100485	501374	2022-01-15	++	+++	++	+	-	3	1	klinisch unauffällig	Jahresvorsorgeuntersuchung
100485	501374	2019-10-19	++	+++	++	+	-	3	1	klinisch unauffällig	Jahresvorsorgeuntersuchung
100485	501374	2017-04-07	++	+++	++	++	-	3	1	klinisch unauffällig	Jahresvorsorgeuntersuchung
100485	2	2018-05-17	+	+	++	+	++	3	0	AS	Jahresvorsorgeuntersuchung
100485	501602	2018-09-15	++	+++	++	+	-	3	1	klinisch unauffällig	Jahresvorsorgeuntersuchung
100485	501346	2018-08-16	++	+++	++	+	-	3	1	klinisch unauffällig	Jahresvorsorgeuntersuchung
100485	501346	2019-10-19	++	+++	++	+	-	3	1	klinisch unauffällig	Jahresvorsorgeuntersuchung
100485	501346	2017-08-19	++	+++	++	+	-	3	1	klinisch unauffällig	Jahresvorsorgeuntersuchung
100787	502339	2019-07-04	++	+	++	+	--	3	1	Emphysem	Jahresvorsorgeuntersuchung
12464	32587	2017-10-24	++	++	++	+	++	3	0	AS, Hepatopathie, Cardiopathie	Jahresvorsorgeuntersuchung
100739	502214	2018-09-14	++	+	++	+	+	3	0	AS, Hepatopathie	Jahresvorsorgeuntersuchung
100739	502183	2018-07-20	++	+	+++	+	+	3	0	AS, Hepatopathie	Jahresvorsorgeuntersuchung
100724	502145	2018-04-11	++	+	++	+	++	3	0	AS, Hepatopathie	Jahresvorsorgeuntersuchung
17237	35740	2021-10-21	++	+	++	++	--	3	1	Hepatopathie, FDB	Jahresvorsorgeuntersuchung
14582	33945	2018-02-11	+++	++	++	+	--	3	1	klinisch unauffällig	Jahresvorsorgeuntersuchung
14582	33946	2018-02-11	+++	++	++	++	+	3	0	AS	Jahresvorsorgeuntersuchung
15996	34464	2019-07-07	+	+	++	+	--	3	1	klinisch unauffällig	Jahresvorsorgeuntersuchung
15101	33838	2018-12-09	+	+++	++	+	-	3	1	flugunfähig	Jahresvorsorgeuntersuchung
15101	33838	2020-01-26	++	+++	++	+	-	3	1	flugunfähig	Jahresvorsorgeuntersuchung
15101	33838	2021-03-22	++	+++	++	++	-	3	1	klinisch unauffällig	Jahresvorsorgeuntersuchung
15101	33838	2022-09-19	++	+++	++	+	-	3	1	klinisch unauffällig	Jahresvorsorgeuntersuchung
15101	33839	2018-12-09	++	+++	+	-	-	3	1	klinisch unauffällig	Jahresvorsorgeuntersuchung
15101	33839	2020-01-26	++	+++	++	+	-	3	1	klinisch unauffällig	Jahresvorsorgeuntersuchung
15101	33839	2021-03-22	++	+++	++	+	-	3	1	klinisch unauffällig	Jahresvorsorgeuntersuchung
15101	33839	2022-09-19	++	+++	++	+	-	3	1	klinisch unauffällig	Jahresvorsorgeuntersuchung
100828	502477	2020-07-17	+++	+++	++	++	--	3	1	klinisch unauffällig	Jahresvorsorgeuntersuchung
100828	502477	2021-10-11	+++	+++	++	+	--	3	1	klinisch unauffällig	Jahresvorsorgeuntersuchung
100812	100812	2020-05-14	++	+++	++	++	--	4	0	Verfettung	Jahresvorsorgeuntersuchung
100812	100812	2020-11-11	++	+++	++	+	--	3	1	klinisch unauffällig	Jahresvorsorgeuntersuchung
100812	100812	2021-06-09	++	+++	++	++	--	3	1	klinisch unauffällig	Jahresvorsorgeuntersuchung
100812	100812	2022-04-28	++	+++	++	++	--	3	1	klinisch unauffällig	Jahresvorsorgeuntersuchung
